# Supplementary material for: An Improved Model for Nucleation-Limited Ice Formation in Living Cells during Freezing
Source: PLoS One. 2014 May 22;9(5):e98132. doi: 10.1371/journal.pone.0098132 (PMC4031135; doi:10.1371/journal.pone.0098132)
Supplement: File S1 — Raw data of the normalized cell volume. (ZIP) [file pone.0098132.s002.zip]

Archive with 7 entries (6 files):
- Normalized cell volume data/10data.xlsx
- Normalized cell volume data/15data.xlsx
- Normalized cell volume data/30data.xlsx
- Normalized cell volume data/5data.xlsx
- Normalized cell volume data/60data.xlsx
- Normalized cell volume data/explanation.txt
- Normalized cell volume data/
