# Supplementary material for: An Improved Model for Nucleation-Limited Ice Formation in Living Cells during Freezing
Source: PLoS One. 2014 May 22;9(5):e98132. doi: 10.1371/journal.pone.0098132 (PMC4031135; doi:10.1371/journal.pone.0098132)
Supplement: File S1 — Raw data of the normalized cell volume. (ZIP) [file pone.0098132.s002.zip › Normalized cell volume data/10data.xlsx]

## Sheet: Sheet1
T	averaged volume	SEM
272.65	1	0
271.509	1.03113	0.0193972
270.368	0.869819	0.0268184
269.227	0.708656	0.0290205
268.086	0.601988	0.0257199
266.945	0.548116	0.022703
265.804	0.502484	0.0204804
264.663	0.438576	0.0208108
263.522	0.427254	0.0219982
262.381	0.416864	0.0192646
261.24	0.42594	0.019635
260.099	0.431292	0.0198466
258.958	0.429047	0.0196207
257.817	0.416281	0.0175506
256.676	0.405042	0.0181325
255.535	0.404875	0.017794
254.394	0.396718	0.0163238
253.253	0.395038	0.01687
252.112	0.386771	0.0168491
250.971	0.389268	0.0169392
249.829	0.391977	0.0161286
248.688	0.396421	0.0157026
247.547	0.393893	0.0164423
246.406	0.391626	0.0169051
245.265	0.383154	0.01532
244.124	0.382671	0.0170399
242.983	0.378499	0.0169156
241.842	0.373771	0.0172749
240.701	0.370999	0.0194941
239.56	0.367963	0.018157
238.419	0.35776	0.0187432
237.278	0.345528	0.0196675
236.137	0.355871	0.0183011
234.996	0.351493	0.0175193
233.855	0.352867	0.0188673
232.714	0.356965	0.0186287
231.573	0.365846	0.0166864
230.432	0.364631	0.0166156
229.291	0.354829	0.016295
228.15	0.354713	0.0162779

## Sheet: Sheet2
cell1	cell2	cell3	cell4	cell5	cell6	cell7	cell8	cell9	cell10	cell11	cell12	cell13	cell14	cell15	cell16	cell17	cell18	cell19	cell20	cell21	cell22	cell23	cell24	cell25	cell26	cell27	cell28
1	1	1	1	1	1	1	1	1	1	1	1	1	1	1	1	1	1	1	1	1	1	1	1	1	1	1	1
0.926625	0.931308	1.25388	1.08485	0.91315	1.30875	1.02694	1.21648	0.996492	1.04376	0.930974	0.949856	0.972776	1.08498	1.07829	1.08346	1.0424	1.06835	1.00116	1.0384	1.01423	0.818444	1.03405	1.01697	0.933277	1.09747	1.04172	0.962717
0.797055	0.969985	1.25207	0.697503	0.860879	1.0169	0.766676	0.914634	0.593407	0.997031	0.670663	0.869739	0.937876	0.942466	1.01927	0.827941	0.932463	0.92698	0.923762	0.869041	0.8935	0.506996	0.821908	0.941619	0.773705	0.959281	0.873298	0.798283
0.923484	0.880295	1.12899	0.549083	0.689579	0.78943	0.722577	0.719428	0.502976	0.770586	0.493782	0.657834	0.623196	0.74461	0.886824	0.576796	0.749541	0.733057	0.788472	0.676765	0.793589	0.436284	0.653512	0.710476	0.516312	0.863085	0.797729	0.464064
0.829624	0.749231	0.91213	0.497966	0.556635	0.686675	0.653251	0.602042	0.475159	0.705399	0.499841	0.573042	0.49751	0.589349	0.746497	0.487376	0.587798	0.551877	0.642014	0.516119	0.712058	0.448803	0.486144	0.501933	0.401581	0.794349	0.79226	0.358987
0.708712	0.682491	0.785491	0.542324	0.536175	0.641642	0.612748	0.528258	0.458691	0.634686	0.54141	0.523249	0.463155	0.484624	0.625791	0.483694	0.481828	0.420438	0.517726	0.402381	0.614114	0.508237	0.414376	0.482996	0.431768	0.750298	0.787089	0.282858
0.590357	0.567791	0.670209	0.532073	0.520023	0.593617	0.633676	0.509411	0.433142	0.53147	0.52102	0.472077	0.42596	0.463376	0.54832	0.47159	0.463586	0.349798	0.427977	0.329058	0.490058	0.528671	0.409377	0.465878	0.394492	0.708815	0.752797	0.26494
0.399214	0.335508	0.467044	0.396959	0.42133	0.527722	0.663397	0.537063	0.395045	0.439887	0.435108	0.420967	0.365261	0.432186	0.462058	0.415022	0.439747	0.309421	0.363309	0.280905	0.387034	0.456611	0.37895	0.466867	0.379457	0.687561	0.751002	0.2655
0.375836	0.297058	0.476891	0.394356	0.414358	0.506373	0.615111	0.537347	0.372748	0.36927	0.347198	0.369589	0.304761	0.443769	0.460692	0.436718	0.442072	0.306566	0.340763	0.260939	0.44167	0.465809	0.402575	0.464169	0.394042	0.680286	0.77947	0.262668
0.365284	0.288609	0.45094	0.3953	0.416393	0.494843	0.536786	0.506674	0.345998	0.40207	0.420827	0.401856	0.348225	0.436557	0.433689	0.409205	0.432433	0.284122	0.322637	0.246881	0.468327	0.436445	0.362304	0.448232	0.4054	0.637474	0.721233	0.253447
0.406612	0.309843	0.472926	0.41673	0.444363	0.516574	0.614045	0.563557	0.353924	0.405009	0.440041	0.402166	0.369525	0.428922	0.425805	0.396682	0.421873	0.318809	0.370748	0.297121	0.360707	0.355682	0.361723	0.460134	0.408808	0.660214	0.704039	0.239752
0.396841	0.299205	0.457646	0.40228	0.444495	0.51681	0.622781	0.569753	0.348024	0.376123	0.406637	0.378255	0.342076	0.421859	0.438482	0.390846	0.431837	0.339305	0.379681	0.314686	0.513816	0.425397	0.378889	0.539102	0.388846	0.647006	0.684027	0.221456
0.378993	0.290509	0.448467	0.382482	0.443757	0.511621	0.616433	0.561489	0.339788	0.366797	0.411245	0.369054	0.3418	0.412592	0.451407	0.376487	0.452629	0.339806	0.363728	0.309763	0.560986	0.445557	0.398016	0.499496	0.386492	0.628795	0.682115	0.243019
0.379816	0.297177	0.455154	0.379912	0.446015	0.50337	0.610084	0.55169	0.334423	0.336211	0.400898	0.354246	0.324304	0.409529	0.458464	0.382626	0.452169	0.345479	0.373318	0.320255	0.424271	0.392151	0.39339	0.500066	0.383931	0.610015	0.600131	0.236771
0.378025	0.294557	0.444378	0.381395	0.434386	0.495136	0.60278	0.546068	0.331206	0.298818	0.383431	0.337786	0.298795	0.416622	0.470618	0.416971	0.482372	0.336939	0.367507	0.304731	0.317769	0.369468	0.360597	0.501124	0.380961	0.609343	0.551255	0.228147
0.37724	0.284284	0.435022	0.377591	0.436317	0.48074	0.578344	0.526536	0.320482	0.328688	0.443575	0.356066	0.341632	0.415598	0.448961	0.429302	0.479111	0.344405	0.369817	0.31848	0.301389	0.33768	0.353131	0.476483	0.352842	0.627787	0.574671	0.220325
0.383995	0.30188	0.439057	0.381001	0.435632	0.419925	0.498953	0.428019	0.286227	0.327042	0.436598	0.356066	0.337007	0.410467	0.449879	0.429592	0.465955	0.343742	0.38004	0.319807	0.327241	0.366064	0.37138	0.457977	0.326684	0.643588	0.574369	0.209909
0.371143	0.300591	0.433149	0.377907	0.433772	0.449938	0.547751	0.479938	0.306114	0.309121	0.378025	0.335959	0.298413	0.41209	0.458097	0.422034	0.456878	0.340591	0.37686	0.297505	0.320606	0.359918	0.358882	0.496749	0.364925	0.622443	0.541701	0.209962
0.355065	0.294676	0.420434	0.376859	0.426623	0.426356	0.52159	0.446538	0.293396	0.314822	0.391694	0.338507	0.303463	0.414274	0.460533	0.412232	0.455312	0.338462	0.373547	0.285244	0.296654	0.333939	0.320649	0.476458	0.37035	0.631329	0.542219	0.208362
0.338191	0.283782	0.407244	0.367968	0.420001	0.432953	0.53792	0.45461	0.297464	0.32408	0.415648	0.345768	0.312056	0.40452	0.448377	0.408872	0.454319	0.337059	0.373393	0.28238	0.303511	0.337716	0.331177	0.50584	0.379144	0.630634	0.543406	0.221459
0.370552	0.317734	0.438808	0.394715	0.434073	0.444918	0.555118	0.467341	0.304282	0.328335	0.422276	0.349786	0.313874	0.391144	0.432821	0.409554	0.443	0.341937	0.376248	0.28378	0.302382	0.3339	0.33525	0.478314	0.365173	0.608697	0.52089	0.210461
0.404383	0.360015	0.470719	0.423523	0.445162	0.443623	0.551998	0.460466	0.304576	0.326919	0.411482	0.348633	0.308911	0.402362	0.44632	0.412793	0.445875	0.360166	0.383978	0.304768	0.2933	0.324488	0.327548	0.452829	0.355326	0.602238	0.512505	0.214878
0.330469	0.310251	0.40404	0.367276	0.40807	0.445041	0.558916	0.454393	0.308917	0.325349	0.401797	0.345564	0.303616	0.432767	0.48353	0.448702	0.4752	0.351795	0.380187	0.306662	0.317859	0.351392	0.36297	0.441249	0.354184	0.620179	0.52812	0.210509
0.328325	0.304574	0.399603	0.368168	0.410631	0.471494	0.591265	0.45344	0.325501	0.329655	0.408517	0.344824	0.306147	0.424034	0.47224	0.420678	0.449365	0.336608	0.37101	0.278203	0.316329	0.347155	0.352608	0.456306	0.357606	0.616299	0.518529	0.206408
0.321335	0.297787	0.387506	0.356519	0.414331	0.429927	0.540852	0.43375	0.287849	0.331305	0.41104	0.349907	0.305069	0.430842	0.479458	0.428444	0.45039	0.334847	0.367605	0.271857	0.318577	0.345242	0.33197	0.481052	0.353409	0.57023	0.476408	0.220808
0.30226	0.272539	0.360817	0.33427	0.405212	0.448813	0.561585	0.455864	0.299795	0.329875	0.411295	0.347957	0.304216	0.442344	0.497374	0.447044	0.461575	0.365296	0.373911	0.286843	0.298136	0.322384	0.295442	0.451549	0.351594	0.591834	0.487417	0.207541
0.299478	0.266645	0.347612	0.335141	0.398917	0.43188	0.536987	0.436497	0.288983	0.333354	0.41606	0.35119	0.305906	0.443678	0.501766	0.434547	0.46083	0.363607	0.37217	0.289451	0.294033	0.315652	0.294751	0.458272	0.346038	0.589717	0.489425	0.19539
0.308521	0.281315	0.345352	0.341414	0.39089	0.457262	0.563276	0.468672	0.304909	0.307167	0.370744	0.31928	0.280122	0.450118	0.5041	0.425859	0.454048	0.322253	0.353236	0.262933	0.294637	0.294502	0.290019	0.443469	0.347542	0.578949	0.476498	0.2285
0.319001	0.301647	0.344024	0.344917	0.380905	0.478709	0.58652	0.4942	0.318283	0.284427	0.329851	0.289212	0.25745	0.467638	0.520609	0.468342	0.434098	0.303629	0.338426	0.236711	0.275804	0.257821	0.274435	0.437535	0.342127	0.586811	0.48376	0.231074
0.321442	0.30635	0.334514	0.341713	0.373589	0.449709	0.552194	0.458666	0.299684	0.289684	0.336467	0.289839	0.261463	0.442714	0.49908	0.4468	0.458729	0.332085	0.369232	0.268597	0.251545	0.260627	0.282282	0.436714	0.337605	0.590315	0.49054	0.220771
0.318658	0.293603	0.322833	0.323299	0.370403	0.444483	0.549692	0.456642	0.29741	0.288174	0.338686	0.287239	0.261737	0.438183	0.489308	0.445165	0.450623	0.301054	0.335522	0.23712	0.23082	0.270677	0.222239	0.438594	0.337288	0.575305	0.47879	0.21373
0.319044	0.256121	0.369074	0.342903	0.355746	0.412527	0.513065	0.423706	0.279853	0.232853	0.257884	0.239745	0.211987	0.45034	0.501948	0.452025	0.450985	0.285408	0.327899	0.229489	0.251552	0.276453	0.205037	0.443013	0.337984	0.568043	0.469935	0.210175
0.313168	0.296771	0.301909	0.310331	0.38647	0.408764	0.505344	0.414959	0.275629	0.304639	0.360406	0.30639	0.279688	0.445496	0.497077	0.446746	0.443604	0.2708	0.310929	0.217202	0.254057	0.256377	0.287873	0.446886	0.336531	0.593038	0.493281	0.200019
0.293745	0.323407	0.321495	0.275131	0.366586	0.409719	0.502035	0.412682	0.276498	0.31613	0.38353	0.316023	0.292922	0.4483	0.500516	0.445951	0.445315	0.267239	0.303005	0.212465	0.235258	0.273493	0.247606	0.441045	0.337458	0.54328	0.452636	0.198324
0.283011	0.323183	0.370741	0.294479	0.385829	0.424302	0.523955	0.435568	0.286057	0.280687	0.334552	0.283235	0.255564	0.458558	0.511427	0.452454	0.449185	0.264373	0.297863	0.210522	0.225062	0.306719	0.208455	0.438259	0.335741	0.558669	0.456674	0.225163
0.282546	0.342824	0.396719	0.305125	0.397326	0.434903	0.542596	0.453824	0.293677	0.26407	0.314627	0.26869	0.238508	0.441071	0.490645	0.443601	0.428853	0.280607	0.316953	0.229569	0.234454	0.31905	0.236771	0.434209	0.33337	0.571048	0.471423	0.227965
0.289212	0.373968	0.394109	0.282744	0.386713	0.436605	0.544729	0.45774	0.296462	0.27833	0.337988	0.281995	0.252923	0.424166	0.471331	0.416498	0.427078	0.353612	0.401507	0.300237	0.236083	0.299281	0.293731	0.439409	0.339269	0.55237	0.460712	0.214898
0.296297	0.366415	0.391956	0.267683	0.388888	0.435985	0.539419	0.457441	0.296711	0.292531	0.356451	0.294216	0.265492	0.438856	0.487206	0.432378	0.430872	0.358094	0.402137	0.297999	0.206222	0.272311	0.317466	0.416903	0.330093	0.526026	0.438507	0.205117
0.294557	0.291008	0.364887	0.276531	0.366553	0.418531	0.514648	0.425663	0.280513	0.283401	0.34885	0.28606	0.260254	0.441304	0.489855	0.435053	0.431496	0.358094	0.402137	0.297999	0.206222	0.272311	0.317466	0.387166	0.314993	0.526026	0.438507	0.205117
0.294557	0.291008	0.364887	0.276531	0.366553	0.417904	0.513757	0.424521	0.279931	0.283401	0.34885	0.28606	0.260254	0.441304	0.489855	0.435053	0.431496	0.358094	0.402137	0.297999	0.206222	0.272311	0.317466	0.387166	0.314993	0.526026	0.438507	0.205117

## Sheet: Sheet3
averaged original cell volume
2.13348e-15
