# Supplementary material for: An Improved Model for Nucleation-Limited Ice Formation in Living Cells during Freezing
Source: PLoS One. 2014 May 22;9(5):e98132. doi: 10.1371/journal.pone.0098132 (PMC4031135; doi:10.1371/journal.pone.0098132)
Supplement: File S1 — Raw data of the normalized cell volume. (ZIP) [file pone.0098132.s002.zip › Normalized cell volume data/15data.xlsx]

## Sheet: Sheet1
T	averaged volume	SEM
272.65	1	0
271.509	1.00463	0.0112302
270.368	0.965989	0.0212028
269.227	0.853575	0.0250811
268.086	0.735818	0.0256766
266.945	0.655374	0.0227929
265.804	0.601263	0.0194779
264.663	0.554227	0.0160853
263.522	0.510086	0.0147929
262.381	0.480559	0.0145031
261.24	0.464984	0.0135339
260.099	0.451408	0.012932
258.958	0.442531	0.0131301
257.817	0.443098	0.0129745
256.676	0.436382	0.0134254
255.535	0.425344	0.0151084
254.394	0.430831	0.014246
253.253	0.422631	0.012928
252.112	0.417423	0.0135019
250.971	0.410839	0.0132115
249.829	0.412161	0.014196
248.688	0.410358	0.0153397
247.547	0.411681	0.0143664
246.406	0.398075	0.0144654
245.265	0.392499	0.0142818
244.124	0.390992	0.016319
242.983	0.39491	0.0159686
241.842	0.392294	0.0146733
240.701	0.379429	0.0155095
239.56	0.383738	0.0156847
238.419	0.388937	0.0151496
237.278	0.384664	0.0155381
236.137	0.381565	0.0164318
234.996	0.365748	0.0154973
233.855	0.361291	0.0155808
232.714	0.365395	0.0174804
231.573	0.365492	0.0171467
230.432	0.356633	0.0157237
229.291	0.358093	0.015722
228.15	0.35935	0.0157737

## Sheet: Sheet2
cell1	cell2	cell3	cell4	cell5	cell6	cell7	cell8	cell9	cell10	cell11	cell12	cell13	cell14	cell15	cell16	cell17	cell18	cell19	cell20	cell21	cell22	cell23	cell24	cell25	cell26	cell27	cell28	cell29	cell30	cell31	cell32	cell33	cell34	cell35	cell36	cell37
1	1	1	1	1	1	1	1	1	1	1	1	1	1	1	1	1	1	1	1	1	1	1	1	1	1	1	1	1	1	1	1	1	1	1	1	1
0.935586	1.0029	1.0846	1.00861	0.953791	0.988114	0.970965	0.989382	1.03287	1.08314	0.938324	0.994874	1.01753	1.07522	1.03772	0.985155	0.919628	0.834239	1.01116	0.903006	0.991481	1.04652	1.07325	0.885818	0.908284	1.05519	0.989966	1.03731	1.10722	0.995652	0.983746	1.00396	0.970773	0.978848	1.09303	1.12746	1.15601
0.835886	0.782189	1.0606	0.960921	0.922765	1.02388	0.815732	0.881022	1.08726	0.880574	1.15151	0.937939	0.938456	0.992053	1.06172	0.927872	0.829771	0.676568	0.901382	0.864022	0.988849	1.13787	1.21076	0.688516	0.772598	1.07325	1.06531	1.02563	1.16127	0.890978	0.962362	0.994009	0.959588	0.957747	1.08063	1.11876	1.12137
0.701927	0.626322	0.976248	0.831526	0.822785	0.831738	0.627218	0.818691	0.912766	0.659311	1.20493	0.764144	0.805432	0.861836	1.04784	0.838446	0.753206	0.544884	0.739374	0.857755	0.859933	1.02434	1.0059	0.574012	0.514428	0.914576	0.883261	0.841828	0.984361	1.01591	0.940586	0.950263	0.953435	0.955001	0.991899	1.03228	0.91389
0.558948	0.462865	0.907957	0.702938	0.68294	0.722911	0.562513	0.745766	0.797892	0.584586	0.988354	0.570081	0.657146	0.74565	0.917498	0.731646	0.607342	0.454497	0.602908	0.706319	0.761576	0.976786	0.890491	0.496844	0.423729	0.748398	0.697487	0.737009	0.919405	0.957071	0.855519	0.901435	0.933976	0.951875	0.815687	0.77689	0.670318
0.469647	0.40696	0.846069	0.681898	0.552962	0.623088	0.532776	0.663825	0.718418	0.658806	0.813827	0.590698	0.547084	0.669247	0.779506	0.655999	0.522905	0.404042	0.573702	0.625491	0.666817	0.948104	0.762097	0.458985	0.37345	0.638594	0.591995	0.646657	0.820844	0.815812	0.725068	0.841275	0.866463	0.854097	0.672773	0.650135	0.578716
0.43878	0.449192	0.794595	0.716177	0.459806	0.562565	0.520362	0.577868	0.663907	0.738754	0.757213	0.627951	0.49888	0.676198	0.697763	0.570006	0.453577	0.39788	0.572687	0.58214	0.555152	0.853544	0.637588	0.433771	0.332294	0.601726	0.55532	0.568741	0.69302	0.655671	0.615081	0.748322	0.76559	0.739165	0.574953	0.59784	0.562663
0.433314	0.48974	0.759694	0.656539	0.41335	0.598149	0.522069	0.503212	0.619552	0.689254	0.674012	0.630802	0.482335	0.608316	0.605819	0.459123	0.417285	0.387368	0.576571	0.582889	0.443135	0.687423	0.53941	0.417294	0.307566	0.622201	0.485064	0.53612	0.633142	0.58365	0.555256	0.611655	0.635398	0.634893	0.523419	0.600311	0.581086
0.457926	0.516558	0.697205	0.578484	0.405007	0.59154	0.518927	0.461235	0.581359	0.624936	0.617228	0.6108	0.407394	0.568575	0.506482	0.402249	0.376515	0.363001	0.538711	0.614169	0.386968	0.545987	0.451519	0.449418	0.320064	0.651342	0.492639	0.430936	0.476535	0.430176	0.493805	0.508397	0.543127	0.517977	0.505635	0.654669	0.575706
0.465097	0.491276	0.647227	0.580103	0.396729	0.580889	0.522768	0.466348	0.547723	0.548095	0.557181	0.516266	0.34362	0.526167	0.423945	0.401302	0.332733	0.330446	0.476016	0.642981	0.385447	0.497587	0.406606	0.46662	0.32662	0.569146	0.486859	0.42704	0.468325	0.427908	0.424058	0.422894	0.491151	0.43203	0.495727	0.693157	0.562583
0.465188	0.481402	0.609453	0.562021	0.387782	0.537032	0.501841	0.43568	0.504896	0.490851	0.513477	0.421777	0.325053	0.497136	0.407168	0.353388	0.32999	0.314683	0.492009	0.593191	0.398667	0.491879	0.398836	0.481967	0.339271	0.540536	0.476889	0.473966	0.538614	0.503174	0.401669	0.381002	0.473001	0.384751	0.477376	0.673143	0.545661
0.464779	0.475953	0.585968	0.537038	0.380488	0.482345	0.464135	0.403963	0.482708	0.473484	0.511745	0.411821	0.340606	0.507273	0.393867	0.369444	0.319602	0.327387	0.481975	0.580987	0.350665	0.479781	0.351316	0.44873	0.30207	0.545487	0.459166	0.450744	0.518933	0.483746	0.42945	0.392403	0.476842	0.372762	0.466512	0.639369	0.538556
0.456126	0.457676	0.568148	0.507136	0.367077	0.443311	0.44803	0.396324	0.493676	0.411868	0.481296	0.407716	0.330379	0.497068	0.398383	0.380017	0.318197	0.32556	0.479154	0.562674	0.325453	0.475963	0.344049	0.441244	0.278129	0.484179	0.429245	0.45713	0.541066	0.50503	0.416233	0.425917	0.465646	0.358863	0.484714	0.652976	0.557987
0.417905	0.412158	0.536713	0.452966	0.330666	0.44286	0.511443	0.405074	0.521921	0.403959	0.474225	0.363238	0.315387	0.497681	0.42636	0.406704	0.323102	0.329253	0.485872	0.558466	0.35103	0.481956	0.377226	0.470239	0.290491	0.54558	0.413503	0.460932	0.577511	0.509702	0.420433	0.415456	0.452639	0.366806	0.481151	0.620596	0.543422
0.39015	0.359171	0.502375	0.410264	0.319235	0.465524	0.496862	0.386545	0.476685	0.413802	0.488425	0.358969	0.309553	0.523988	0.418381	0.399093	0.306857	0.319445	0.45557	0.505389	0.373171	0.474376	0.344336	0.458903	0.301101	0.53871	0.444831	0.4562	0.609546	0.504902	0.42647	0.400987	0.461274	0.365546	0.492316	0.633141	0.554041
0.413663	0.387729	0.53374	0.442007	0.355495	0.434527	0.469451	0.364453	0.429627	0.416153	0.496869	0.364494	0.302407	0.535722	0.325554	0.310545	0.253528	0.276036	0.358258	0.359634	0.383135	0.472249	0.382579	0.460939	0.304381	0.536067	0.418544	0.441532	0.628275	0.496548	0.42701	0.392295	0.480253	0.358473	0.501937	0.655354	0.568278
0.426343	0.401059	0.547392	0.458527	0.375734	0.430748	0.461985	0.358625	0.420289	0.403022	0.487136	0.368949	0.305987	0.523957	0.402989	0.38441	0.311106	0.319363	0.449081	0.510373	0.334612	0.418551	0.320067	0.392876	0.267337	0.556882	0.395972	0.429105	0.599639	0.502692	0.413118	0.397686	0.486763	0.356977	0.496552	0.65704	0.567815
0.429594	0.420477	0.567543	0.460713	0.395397	0.44837	0.471955	0.36763	0.438112	0.381378	0.461715	0.374911	0.336083	0.503932	0.397582	0.379253	0.314569	0.319512	0.449244	0.501895	0.319521	0.410066	0.323756	0.3771	0.260979	0.580327	0.431822	0.357983	0.449023	0.427936	0.405337	0.386944	0.485749	0.347075	0.489987	0.617936	0.545958
0.436862	0.4631	0.612756	0.468855	0.427602	0.457069	0.472453	0.374994	0.447578	0.375914	0.451286	0.370897	0.314388	0.498597	0.385209	0.36745	0.301876	0.312342	0.426711	0.471726	0.327707	0.416347	0.33435	0.381535	0.266181	0.575318	0.435535	0.305131	0.35618	0.390618	0.408602	0.373597	0.479006	0.338806	0.476985	0.600782	0.540295
0.44276	0.441604	0.599817	0.485401	0.404388	0.435577	0.436493	0.364791	0.420254	0.371862	0.447463	0.363544	0.296055	0.495938	0.372011	0.35486	0.289899	0.303488	0.404853	0.443132	0.33878	0.41379	0.307453	0.379434	0.263722	0.565437	0.441546	0.312853	0.407165	0.433207	0.408956	0.364074	0.472949	0.333237	0.464005	0.590598	0.529662
0.434874	0.447604	0.598821	0.474537	0.417317	0.384594	0.412385	0.339574	0.38573	0.40115	0.482256	0.396511	0.324054	0.517787	0.350215	0.334069	0.274274	0.289064	0.385122	0.404549	0.306506	0.41964	0.295146	0.382986	0.246444	0.570202	0.457097	0.383965	0.567247	0.470466	0.397386	0.359824	0.471159	0.329081	0.456378	0.576977	0.504981
0.437592	0.453639	0.603725	0.490494	0.411599	0.429957	0.4379	0.364145	0.403982	0.414846	0.492778	0.421823	0.339343	0.52381	0.307679	0.293494	0.241376	0.263888	0.358371	0.334974	0.322629	0.417483	0.302267	0.374996	0.245657	0.586897	0.439323	0.390795	0.570909	0.47826	0.371563	0.343682	0.459813	0.315375	0.467401	0.570127	0.500658
0.404735	0.391389	0.551268	0.444854	0.368927	0.427429	0.462272	0.361062	0.421886	0.402502	0.469665	0.421731	0.322429	0.50732	0.309288	0.295029	0.320342	0.314914	0.442151	0.480106	0.301945	0.403484	0.292897	0.355382	0.237818	0.579455	0.396262	0.389092	0.566242	0.488457	0.382401	0.33061	0.480552	0.32217	0.473293	0.587712	0.525129
0.35345	0.302581	0.474935	0.365677	0.319601	0.400531	0.475222	0.34609	0.42931	0.407209	0.477935	0.41802	0.304309	0.507739	0.298243	0.284493	0.315449	0.313346	0.430111	0.465601	0.294783	0.40234	0.289045	0.355629	0.235924	0.540851	0.37651	0.372516	0.54881	0.49128	0.397542	0.323392	0.484781	0.329448	0.472364	0.592723	0.530996
0.335328	0.28527	0.457469	0.348821	0.309862	0.395196	0.473755	0.345802	0.425157	0.444851	0.513439	0.443155	0.329543	0.523388	0.293036	0.279526	0.310501	0.312123	0.420547	0.449898	0.310433	0.407549	0.288217	0.365215	0.240104	0.575496	0.417558	0.289735	0.415635	0.440922	0.397713	0.322234	0.463331	0.328329	0.461247	0.58455	0.517533
0.285703	0.235207	0.40008	0.291473	0.268012	0.376169	0.45337	0.337156	0.406518	0.533823	0.567898	0.487216	0.345749	0.582389	0.293316	0.279793	0.275074	0.291002	0.381593	0.402652	0.326013	0.407887	0.28536	0.369025	0.243845	0.525259	0.399738	0.362575	0.506468	0.476151	0.383872	0.326507	0.479886	0.330181	0.439678	0.589458	0.520591
0.290902	0.275955	0.447015	0.334434	0.269456	0.397453	0.477623	0.347807	0.429531	0.499672	0.536098	0.482047	0.320186	0.555069	0.290892	0.277481	0.240528	0.267822	0.344503	0.356909	0.345816	0.428293	0.313249	0.401698	0.252524	0.486702	0.387118	0.397498	0.550377	0.498907	0.388143	0.324498	0.491318	0.327987	0.459416	0.597494	0.519257
0.300004	0.258455	0.422111	0.314523	0.27394	0.400042	0.488169	0.348566	0.438786	0.433303	0.492211	0.438023	0.286583	0.500727	0.275532	0.262829	0.334255	0.32106	0.443503	0.459245	0.340653	0.413291	0.308246	0.37481	0.245544	0.473371	0.387706	0.362529	0.509199	0.47712	0.385254	0.325873	0.495787	0.320412	0.467974	0.609578	0.525661
0.293858	0.232778	0.390066	0.282769	0.2726	0.386482	0.469693	0.339137	0.424892	0.467808	0.53448	0.415081	0.290851	0.514914	0.250838	0.239273	0.31755	0.31037	0.426608	0.436837	0.322063	0.407866	0.296112	0.365179	0.240683	0.48455	0.40844	0.279871	0.414459	0.40849	0.372752	0.32961	0.491594	0.31041	0.47346	0.611403	0.525039
0.2913	0.231758	0.388644	0.275184	0.269277	0.383235	0.454745	0.336323	0.420428	0.451944	0.54751	0.472229	0.30073	0.506667	0.238871	0.227858	0.30844	0.303515	0.409798	0.423147	0.325733	0.416972	0.303262	0.377751	0.245221	0.499819	0.441832	0.35628	0.480533	0.451747	0.366357	0.324898	0.473146	0.304613	0.481695	0.596461	0.510381
0.385927	0.254012	0.402394	0.296652	0.287457	0.401121	0.463316	0.347339	0.443498	0.436057	0.563828	0.48166	0.31421	0.502348	0.240212	0.229138	0.29459	0.29358	0.390188	0.408758	0.334686	0.421622	0.312968	0.384106	0.248671	0.469392	0.423221	0.33623	0.486399	0.422857	0.383524	0.322174	0.501146	0.317217	0.472782	0.599107	0.518278
0.354373	0.263421	0.405177	0.311617	0.301355	0.403118	0.44464	0.347785	0.447639	0.429088	0.579721	0.475092	0.301143	0.500507	0.252933	0.241272	0.288843	0.289991	0.38442	0.402588	0.297749	0.393109	0.283551	0.344653	0.231371	0.490198	0.439381	0.336881	0.49346	0.468173	0.366231	0.302551	0.459273	0.309029	0.477361	0.597035	0.517822
0.390883	0.254612	0.408138	0.298871	0.293302	0.38219	0.424993	0.333528	0.426164	0.405787	0.567391	0.451897	0.294951	0.485285	0.26251	0.250408	0.294914	0.294909	0.395071	0.4064	0.262642	0.361363	0.26851	0.311679	0.216026	0.492478	0.4404	0.383023	0.513763	0.590423	0.348841	0.290767	0.432243	0.300902	0.473972	0.594849	0.513837
0.333163	0.237181	0.39499	0.278421	0.274905	0.3595	0.395675	0.320225	0.398735	0.382553	0.546615	0.429109	0.295191	0.468155	0.232117	0.221416	0.284681	0.286352	0.381972	0.399053	0.26018	0.359101	0.272187	0.307593	0.218157	0.476489	0.442717	0.329092	0.439894	0.496122	0.361106	0.305272	0.486178	0.309501	0.45928	0.58697	0.502818
0.245023	0.220578	0.375653	0.25863	0.255704	0.36303	0.389161	0.32155	0.399252	0.386989	0.554836	0.425661	0.286371	0.468869	0.225537	0.215139	0.283175	0.288136	0.3768	0.399008	0.285478	0.370999	0.277957	0.312315	0.225202	0.460712	0.437605	0.348593	0.482699	0.486134	0.364526	0.307066	0.48637	0.301492	0.449261	0.556173	0.4761
0.226747	0.214851	0.368062	0.249619	0.246859	0.39054	0.41048	0.335443	0.427885	0.420699	0.62113	0.437825	0.288918	0.4965	0.202836	0.193485	0.286053	0.286432	0.377838	0.398121	0.305977	0.381677	0.280189	0.315893	0.229212	0.468147	0.401179	0.29323	0.462634	0.461722	0.373066	0.30418	0.48822	0.307468	0.452484	0.601321	0.512697
0.34268	0.23624	0.394974	0.276666	0.269272	0.404082	0.424741	0.342556	0.441962	0.420858	0.627147	0.441949	0.300908	0.49503	0.199928	0.190711	0.286517	0.285651	0.379241	0.396943	0.302098	0.381649	0.276517	0.312845	0.227305	0.472187	0.408073	0.195589	0.371921	0.412674	0.365205	0.286207	0.490413	0.30328	0.451582	0.594501	0.513121
0.345024	0.236672	0.395518	0.277213	0.269725	0.349994	0.369843	0.315811	0.377286	0.424188	0.631422	0.442609	0.312766	0.492683	0.214439	0.204552	0.284527	0.286343	0.379602	0.396064	0.272307	0.365615	0.264656	0.298203	0.22002	0.431643	0.381751	0.299313	0.39499	0.419181	0.341306	0.259124	0.49188	0.283864	0.445974	0.541188	0.478126
0.345024	0.236672	0.395518	0.277213	0.269725	0.372573	0.384651	0.326703	0.398216	0.427441	0.634157	0.442048	0.318606	0.491743	0.214439	0.204552	0.284527	0.286343	0.379602	0.396064	0.272307	0.365615	0.264656	0.298203	0.22002	0.416263	0.371593	0.299313	0.39499	0.419181	0.341306	0.259124	0.49188	0.283864	0.445974	0.541188	0.478126
0.345024	0.236672	0.395518	0.277213	0.269725	0.386926	0.39549	0.333675	0.412588	0.427441	0.634157	0.442048	0.318606	0.491743	0.214439	0.204552	0.284527	0.286343	0.379602	0.396064	0.272307	0.365615	0.264656	0.298203	0.22002	0.416263	0.371593	0.299313	0.39499	0.419181	0.341306	0.259124	0.49188	0.283864	0.445974	0.541188	0.478126

## Sheet: Sheet3
averaged original cell volume
1.96629e-15
