# Supplementary material for: An Improved Model for Nucleation-Limited Ice Formation in Living Cells during Freezing
Source: PLoS One. 2014 May 22;9(5):e98132. doi: 10.1371/journal.pone.0098132 (PMC4031135; doi:10.1371/journal.pone.0098132)
Supplement: File S1 — Raw data of the normalized cell volume. (ZIP) [file pone.0098132.s002.zip › Normalized cell volume data/30data.xlsx]

## Sheet: Sheet1
T	averaged volume	SEM
272.65	1	0
271.509	1.03811	0.00841416
270.368	1.06136	0.0146841
269.227	1.02401	0.0155304
268.086	0.914342	0.0172898
266.945	0.829546	0.0183475
265.804	0.759686	0.019764
264.663	0.700522	0.0194425
263.522	0.633563	0.018898
262.381	0.601847	0.0189373
261.24	0.558766	0.0185878
260.099	0.533012	0.019628
258.958	0.523992	0.0204298
257.817	0.498321	0.0200365
256.676	0.467273	0.0205632
255.535	0.479436	0.0207692
254.394	0.467117	0.0200383
253.253	0.444293	0.0211747
252.112	0.448703	0.0201559
250.971	0.431921	0.0205447
249.829	0.447323	0.0187965
248.688	0.452336	0.019019
247.547	0.447028	0.0194115
246.406	0.441595	0.0186275
245.265	0.436354	0.0182412
244.124	0.438062	0.018618
242.983	0.433873	0.01854
241.842	0.425564	0.0178384
240.701	0.434624	0.0183165
239.56	0.430789	0.0179046
238.419	0.424059	0.0178463
237.278	0.410011	0.0190783
236.137	0.408671	0.0180334
234.996	0.403395	0.0181908
233.855	0.402531	0.0181281
232.714	0.407112	0.0177215
231.573	0.401758	0.017653
230.432	0.393412	0.0177054
229.291	0.391119	0.0177621
228.15	0.390932	0.0177354

## Sheet: Sheet2
cell1	cell2	cell3	cell4	cell5	cell6	cell7	cell8	cell9	cell10	cell11	cell12	cell13	cell14	cell15	cell16	cell17	cell18	cell19	cell20	cell21	cell22	cell23	cell24	cell25	cell26	cell27	cell28	cell29	cell30	cell31	cell32	cell33	cell34	cell35	cell36	cell37	cell38
1	1	1	1	1	1	1	1	1	1	1	1	1	1	1	1	1	1	1	1	1	1	1	1	1	1	1	1	1	1	1	1	1	1	1	1	1	1
1.04929	1.00742	0.988717	0.971101	0.956393	1.03961	1.03452	1.03875	1.02987	1.02187	1.03685	1.04155	1.04128	1.03071	1.06654	0.991218	0.99756	0.962197	0.931887	1.01225	1.04188	1.05945	1.00736	1.03994	1.07318	1.07549	1.23702	1.05883	1.12863	1.06903	1.05758	1.01294	1.0635	1.02545	1.13327	1.05259	1.01709	1.04541
1.03665	0.983695	0.991031	0.945305	0.927754	0.983516	1.0372	1.04423	1.047	1.00234	1.04061	1.03274	1.06888	1.02562	1.08951	0.983549	1.01288	0.927903	0.855343	1.05649	1.04315	1.06677	1.00736	1.05832	1.19204	1.17738	1.23532	1.10254	1.20721	1.19513	1.21272	1.04905	1.17788	1.01756	1.25028	1.11813	1.02355	1.10513
0.896204	0.895069	1.03314	0.938231	0.93985	0.737046	0.988958	1.09821	0.969267	0.934995	0.967061	1.00263	1.04119	0.954658	1.12071	0.938662	1.12296	0.944241	0.985909	1.00654	0.997066	1.01802	1.00736	1.11973	1.16374	1.1597	1.23305	1.08314	1.05114	1.12007	1.10466	1.0138	1.15253	0.945447	1.14918	1.05568	0.957186	1.06538
0.777311	0.767303	0.91631	0.837445	0.710661	0.491187	0.910203	1.03699	0.87282	0.831795	0.862159	0.89798	0.877685	0.906588	1.03358	0.839822	1.06234	0.922034	0.901447	0.910464	0.917451	0.92957	0.947636	1.06097	0.961361	0.989173	1.00577	0.931307	0.954398	1.01358	0.937636	0.973109	1.08441	0.874132	0.965304	0.928219	0.90822	0.996651
0.71534	0.699033	0.805329	0.763226	0.580098	0.437736	0.823865	0.927758	0.779407	0.736223	0.751529	0.813044	0.726153	0.82742	0.924003	0.762284	0.912932	0.826819	0.748928	0.827363	0.875648	0.87754	0.924955	1.00238	0.85502	0.913836	0.862596	0.803863	0.872559	0.997926	0.864089	0.976041	1.04174	0.833976	0.798773	0.791935	0.902847	0.938548
0.651805	0.620786	0.692458	0.702952	0.469161	0.415797	0.767989	0.839366	0.712249	0.670118	0.671161	0.773754	0.638487	0.737711	0.849967	0.705355	0.788929	0.715833	0.631935	0.757989	0.776435	0.766783	0.889952	0.964231	0.817462	0.893407	0.805696	0.696129	0.78991	0.904285	0.813942	0.943934	1.01442	0.816478	0.704491	0.688006	0.883902	0.884806
0.576261	0.549567	0.580429	0.628746	0.397079	0.395606	0.781428	0.817732	0.694151	0.636396	0.657308	0.752207	0.588752	0.706899	0.825475	0.656158	0.726776	0.634151	0.578362	0.72319	0.712006	0.728179	0.762135	0.898401	0.69079	0.769501	0.671768	0.583716	0.680462	0.803488	0.723467	0.90991	0.930826	0.802054	0.681343	0.682073	0.86395	0.819097
0.494186	0.496116	0.480817	0.531857	0.371102	0.37136	0.661779	0.70665	0.590274	0.524486	0.596294	0.637097	0.483388	0.593293	0.720899	0.639019	0.641702	0.563105	0.552655	0.690258	0.662938	0.714304	0.681097	0.784821	0.632628	0.691274	0.586652	0.522129	0.638785	0.732702	0.66065	0.868056	0.830439	0.79908	0.657961	0.671492	0.812329	0.781708
0.42592	0.426092	0.419736	0.450602	0.339311	0.337786	0.677391	0.741506	0.596866	0.519383	0.533061	0.616224	0.523526	0.584371	0.714165	0.596118	0.631969	0.506757	0.562533	0.673585	0.616932	0.673394	0.64162	0.700584	0.611328	0.653668	0.568538	0.499819	0.569614	0.698185	0.626413	0.790041	0.734888	0.803336	0.635691	0.651188	0.75712	0.760941
0.385041	0.37586	0.374259	0.402757	0.315102	0.314543	0.632559	0.659062	0.547209	0.47075	0.466563	0.552552	0.487441	0.52725	0.649498	0.588153	0.61588	0.478307	0.542258	0.670872	0.568538	0.596199	0.581043	0.634481	0.589696	0.619951	0.532509	0.492651	0.512761	0.660676	0.537458	0.622295	0.657569	0.810865	0.637798	0.635967	0.748139	0.73859
0.357839	0.337625	0.339832	0.359543	0.304604	0.293129	0.566502	0.578386	0.492927	0.426025	0.427103	0.498915	0.435886	0.473156	0.607722	0.584562	0.595358	0.464898	0.523683	0.674631	0.519024	0.550679	0.520278	0.593297	0.577634	0.603442	0.504622	0.479985	0.497099	0.673966	0.594515	0.64643	0.674849	0.818702	0.611556	0.628549	0.721065	0.696458
0.327057	0.29947	0.30949	0.324065	0.296883	0.283846	0.557943	0.626797	0.504154	0.445411	0.43011	0.511033	0.461262	0.486165	0.651378	0.580549	0.568721	0.458577	0.511454	0.673706	0.487997	0.501572	0.478954	0.580959	0.578691	0.597406	0.496276	0.47286	0.448193	0.660532	0.575636	0.639689	0.648675	0.818664	0.597608	0.626842	0.705277	0.687808
0.30966	0.286032	0.30274	0.304059	0.295995	0.272392	0.51904	0.551626	0.45547	0.398508	0.423742	0.440264	0.423899	0.434839	0.537932	0.576251	0.539749	0.446687	0.503833	0.632883	0.465885	0.470078	0.445838	0.59093	0.580788	0.577607	0.480806	0.464119	0.436839	0.628683	0.533933	0.596558	0.605141	0.815852	0.588796	0.622469	0.690392	0.685895
0.316273	0.301277	0.314814	0.291513	0.301078	0.245468	0.412293	0.458894	0.36105	0.350752	0.334723	0.382526	0.340455	0.34687	0.430328	0.571877	0.549316	0.415813	0.503618	0.62611	0.453696	0.45533	0.422983	0.538355	0.550435	0.555988	0.463981	0.452554	0.425875	0.589891	0.533092	0.523416	0.578492	0.81047	0.584838	0.612279	0.672005	0.677642
0.299618	0.268893	0.274066	0.25564	0.289892	0.237523	0.459128	0.583649	0.417035	0.391045	0.384057	0.419358	0.393024	0.400987	0.534534	0.568653	0.534679	0.426703	0.497782	0.613971	0.446493	0.441945	0.426002	0.544279	0.542842	0.554411	0.468011	0.446333	0.412972	0.616458	0.559437	0.561702	0.609135	0.79595	0.606581	0.604459	0.663612	0.667693
0.289141	0.261053	0.2645	0.247339	0.273738	0.259353	0.420263	0.548901	0.390321	0.368015	0.364991	0.393745	0.369851	0.376809	0.494948	0.565939	0.530134	0.431835	0.497188	0.606523	0.442311	0.415091	0.423568	0.539809	0.542921	0.551677	0.475009	0.472519	0.448875	0.632877	0.556109	0.545951	0.599184	0.761385	0.558474	0.568864	0.62921	0.632016
0.285858	0.260554	0.25909	0.239731	0.280949	0.251267	0.334416	0.415233	0.321326	0.31996	0.308106	0.346436	0.307437	0.311677	0.372918	0.564723	0.524003	0.434469	0.492625	0.615679	0.45061	0.397823	0.415912	0.551221	0.543284	0.545353	0.495619	0.457742	0.42708	0.636248	0.545244	0.513264	0.571055	0.748421	0.539352	0.550925	0.618578	0.628956
0.281861	0.256493	0.260112	0.230811	0.285561	0.252707	0.360878	0.432457	0.372728	0.349871	0.345186	0.392646	0.350891	0.348058	0.398021	0.564233	0.516781	0.432277	0.488109	0.584503	0.44554	0.387218	0.411118	0.591838	0.539229	0.539088	0.518554	0.434316	0.407024	0.604041	0.520302	0.474756	0.525984	0.755012	0.551757	0.556803	0.630411	0.653555
0.277202	0.249176	0.265863	0.221214	0.280707	0.264136	0.337539	0.393706	0.384445	0.269659	0.331534	0.346105	0.350312	0.310219	0.311649	0.563159	0.515991	0.425363	0.491809	0.589298	0.440677	0.396048	0.399953	0.575508	0.524519	0.528588	0.475778	0.422729	0.400367	0.521488	0.467536	0.442404	0.472466	0.753022	0.547297	0.569496	0.6334	0.662651
0.276398	0.245657	0.267534	0.213856	0.276143	0.253576	0.394465	0.481684	0.397063	0.357637	0.364511	0.423073	0.377719	0.369127	0.412134	0.563159	0.518986	0.432508	0.494183	0.582512	0.443775	0.410755	0.393065	0.571624	0.515444	0.518196	0.457418	0.446707	0.423858	0.565927	0.493746	0.492901	0.507623	0.738244	0.532804	0.547422	0.59998	0.636863
0.26878	0.224018	0.255179	0.208438	0.264835	0.22262	0.4182	0.492661	0.398647	0.391844	0.380351	0.441269	0.387472	0.391059	0.446876	0.565334	0.514554	0.43396	0.491404	0.569234	0.452033	0.417927	0.400625	0.553215	0.527446	0.523508	0.507988	0.454024	0.447439	0.599022	0.499209	0.520844	0.529772	0.72681	0.523062	0.530588	0.587954	0.620564
0.2572	0.222289	0.228541	0.202707	0.254789	0.210367	0.418423	0.469199	0.39609	0.409371	0.382603	0.433236	0.387598	0.390384	0.440661	0.557043	0.503694	0.430261	0.486434	0.564199	0.448292	0.40068	0.397723	0.551369	0.537921	0.535403	0.556195	0.4343	0.398858	0.603425	0.489131	0.520445	0.527814	0.714174	0.516286	0.519803	0.579872	0.610292
0.26384	0.222415	0.237267	0.203938	0.257338	0.210142	0.416639	0.460388	0.393433	0.422475	0.382796	0.434429	0.386013	0.390178	0.436953	0.550761	0.494691	0.429894	0.480946	0.571081	0.452057	0.40462	0.387834	0.560911	0.524773	0.527892	0.526961	0.42226	0.363947	0.582866	0.495874	0.507159	0.507648	0.694893	0.509528	0.511573	0.555538	0.598642
0.268019	0.224053	0.248212	0.207526	0.260214	0.213151	0.41272	0.462073	0.388304	0.387107	0.383122	0.434772	0.379407	0.387936	0.433932	0.55032	0.492412	0.432002	0.479039	0.580516	0.443707	0.39182	0.386377	0.556791	0.488049	0.4898	0.416433	0.432115	0.379148	0.603585	0.489546	0.511631	0.52361	0.687855	0.500724	0.504781	0.541444	0.609198
0.265884	0.22664	0.247945	0.209585	0.2594	0.214452	0.382128	0.465215	0.391716	0.393026	0.385104	0.424481	0.380795	0.385838	0.439378	0.550346	0.495464	0.430138	0.482607	0.568868	0.44891	0.410577	0.364515	0.540128	0.477782	0.477017	0.393815	0.446731	0.402847	0.611382	0.509499	0.52176	0.527074	0.701455	0.518456	0.527282	0.537906	0.630197
0.272227	0.225815	0.24429	0.206034	0.259083	0.211462	0.369342	0.449181	0.377399	0.385273	0.375706	0.42296	0.362685	0.370349	0.42683	0.500158	0.441743	0.395629	0.434231	0.55704	0.44804	0.412094	0.395852	0.584259	0.5291	0.515266	0.502995	0.438451	0.390233	0.57386	0.493702	0.515017	0.488725	0.700371	0.518081	0.529173	0.536263	0.628263
0.263067	0.221632	0.237999	0.205005	0.255942	0.244871	0.375082	0.459804	0.376689	0.380664	0.372179	0.425463	0.362097	0.372594	0.419463	0.535823	0.481479	0.420799	0.466167	0.575068	0.437688	0.393783	0.389227	0.579242	0.515444	0.503127	0.472599	0.423741	0.356434	0.485699	0.406803	0.481828	0.403618	0.689146	0.505611	0.518954	0.539317	0.617285
0.272651	0.241695	0.245688	0.211817	0.262406	0.246748	0.381061	0.470487	0.38013	0.383274	0.373389	0.420942	0.364151	0.380726	0.418608	0.565801	0.509655	0.439709	0.492739	0.589671	0.442643	0.422863	0.372537	0.564799	0.498619	0.488613	0.440451	0.406679	0.331465	0.553238	0.434931	0.510421	0.459912	0.693474	0.514884	0.537165	0.558819	0.632838
0.266282	0.253639	0.237161	0.207745	0.258222	0.234205	0.378062	0.458517	0.37707	0.382728	0.373649	0.413126	0.356987	0.37866	0.41708	0.568147	0.512929	0.442583	0.494474	0.549705	0.417401	0.379122	0.368186	0.556924	0.511605	0.498188	0.466872	0.393906	0.363751	0.576991	0.458886	0.510348	0.494559	0.683175	0.493239	0.518496	0.521953	0.595428
0.261494	0.252522	0.227596	0.19863	0.256391	0.214463	0.362739	0.42356	0.366282	0.358948	0.366158	0.417749	0.344056	0.355817	0.406031	0.55232	0.502423	0.436044	0.479547	0.562931	0.437729	0.38983	0.377308	0.531425	0.52833	0.513978	0.475834	0.398202	0.371214	0.551495	0.45282	0.500045	0.484786	0.670048	0.4821	0.515542	0.50093	0.58691
0.270646	0.248264	0.23002	0.197068	0.264587	0.207918	0.273026	0.421685	0.333284	0.304431	0.274377	0.357581	0.283327	0.30052	0.354023	0.562897	0.502423	0.437584	0.485243	0.562711	0.431468	0.381328	0.385243	0.529512	0.520002	0.518274	0.481914	0.414471	0.37971	0.51862	0.436067	0.499703	0.459143	0.6599	0.480595	0.523069	0.496206	0.593577
0.27103	0.250599	0.228797	0.20815	0.265887	0.250226	0.304895	0.39299	0.32311	0.330068	0.309717	0.353878	0.299657	0.305517	0.358404	0.549686	0.499052	0.431207	0.482475	0.553037	0.409675	0.364185	0.360767	0.523978	0.490191	0.481861	0.423915	0.402828	0.347838	0.538133	0.483565	0.516655	0.482062	0.659532	0.479139	0.522979	0.494551	0.579256
0.27003	0.250204	0.228935	0.216011	0.265226	0.248171	0.31606	0.397347	0.317542	0.337807	0.323012	0.3563	0.3068	0.31355	0.362963	0.536895	0.500277	0.427332	0.478022	0.554521	0.414712	0.37575	0.350277	0.507173	0.465793	0.455498	0.383618	0.335188	0.248955	0.516096	0.481107	0.542499	0.482934	0.66258	0.489639	0.515019	0.519803	0.575344
0.269983	0.247956	0.232344	0.209134	0.265418	0.235572	0.313972	0.408723	0.319159	0.335093	0.318396	0.359874	0.303068	0.327346	0.367281	0.530152	0.493873	0.421988	0.469711	0.564152	0.418768	0.346545	0.360326	0.507406	0.472483	0.461572	0.398688	0.332488	0.256255	0.510758	0.478903	0.563431	0.481097	0.650972	0.488205	0.488764	0.505789	0.580528
0.26	0.237833	0.2179	0.20918	0.256127	0.244814	0.322138	0.396623	0.329808	0.338115	0.318232	0.368548	0.297517	0.346541	0.375775	0.528951	0.48573	0.41732	0.460706	0.535228	0.405053	0.349063	0.379481	0.533037	0.509452	0.495111	0.458674	0.369774	0.326009	0.528401	0.496629	0.573538	0.480004	0.63015	0.469246	0.465665	0.481011	0.572866
0.249621	0.223488	0.210105	0.207994	0.248471	0.239945	0.331592	0.375922	0.319896	0.328984	0.326945	0.389971	0.294751	0.29582	0.369059	0.529684	0.480791	0.414803	0.455322	0.555722	0.400436	0.354665	0.368628	0.515681	0.494914	0.480913	0.432951	0.387808	0.356514	0.526166	0.530746	0.569947	0.465183	0.614451	0.436377	0.467058	0.471383	0.544095
0.247103	0.211697	0.222919	0.19884	0.250146	0.204767	0.331592	0.375922	0.319896	0.328984	0.326945	0.389971	0.294751	0.29582	0.369059	0.527842	0.468842	0.410172	0.452668	0.575934	0.399824	0.357214	0.345557	0.477117	0.450003	0.438821	0.370466	0.385976	0.342893	0.479526	0.456265	0.563726	0.449615	0.65164	0.436377	0.503865	0.488441	0.548447
0.247103	0.211697	0.222919	0.19884	0.250146	0.204767	0.331592	0.375922	0.319896	0.328984	0.326945	0.389971	0.294751	0.29582	0.369059	0.527842	0.468842	0.410172	0.452668	0.579619	0.399824	0.357214	0.339854	0.467584	0.438902	0.428416	0.35502	0.398296	0.322559	0.462112	0.42693	0.561537	0.444371	0.660833	0.436377	0.512964	0.492658	0.549523
0.247103	0.211697	0.222919	0.19884	0.250146	0.204767	0.331592	0.375922	0.319896	0.328984	0.326945	0.389971	0.294751	0.29582	0.369059	0.527842	0.468842	0.410172	0.452668	0.574192	0.399824	0.357214	0.339854	0.467584	0.438902	0.428416	0.35502	0.400899	0.318264	0.462112	0.42693	0.561537	0.444371	0.660833	0.436377	0.512964	0.492658	0.549523

## Sheet: Sheet3
averaged original cell volume
1.83504e-15
