# Supplementary material for: An Improved Model for Nucleation-Limited Ice Formation in Living Cells during Freezing
Source: PLoS One. 2014 May 22;9(5):e98132. doi: 10.1371/journal.pone.0098132 (PMC4031135; doi:10.1371/journal.pone.0098132)
Supplement: File S1 — Raw data of the normalized cell volume. (ZIP) [file pone.0098132.s002.zip › Normalized cell volume data/5data.xlsx]

## Sheet: Sheet1
T	averaged volume	SEM
272.65	1	0
271.509	0.900334	0.0211652
270.368	0.7154	0.0261047
269.227	0.590471	0.0208253
268.086	0.511274	0.0222848
266.945	0.494921	0.024328
265.804	0.501469	0.0225411
264.663	0.491408	0.0252573
263.522	0.476364	0.0237936
262.381	0.46427	0.0208737
261.24	0.450583	0.019595
260.099	0.458728	0.0204472
258.958	0.467162	0.0227157
257.817	0.460433	0.0236788
256.676	0.456184	0.0226658
255.535	0.456087	0.0232873
254.394	0.455359	0.0239579
253.253	0.440887	0.0239703
252.112	0.427727	0.0234656
250.971	0.419927	0.0219243
249.829	0.420267	0.023344
248.688	0.414617	0.0247372
247.547	0.401884	0.023974
246.406	0.398386	0.0254354
245.265	0.394942	0.0244893
244.124	0.386733	0.0231226
242.983	0.380181	0.0238538
241.842	0.388013	0.0282355
240.701	0.388425	0.0277456
239.56	0.387405	0.0245417
238.419	0.367598	0.0246986
237.278	0.373324	0.0258559
236.137	0.367904	0.0269083
234.996	0.368972	0.0271625
233.855	0.377484	0.0319165
232.714	0.373615	0.028884
231.573	0.363683	0.0271497
230.432	0.367825	0.0260354
229.291	0.369464	0.0258755
228.15	0.369464	0.0258755

## Sheet: Sheet2
cell1	cell2	cell3	cell4	cell5	cell6	cell7	cell8	cell9	cell10	cell11	cell12	cell13	cell14	cell15	cell16	cell17	cell18	cell19	cell20	cell21	cell22	cell23	cell24	cell25	cell26	cell27	cell28
1	1	1	1	1	1	1	1	1	1	1	1	1	1	1	1	1	1	1	1	1	1	1	1	1	1	1	1
0.899879	0.843367	0.956945	1.03794	0.706777	0.796401	0.954738	0.742829	0.883355	0.9404	0.693693	0.737811	0.960864	0.786843	0.887595	0.827897	0.952112	1.06328	1.04627	0.917426	0.875811	0.895467	1.05665	1.11089	0.774547	0.862904	0.988827	1.00784
0.727232	0.657671	0.858793	0.8439	0.522979	0.591437	0.852185	0.55255	0.729689	0.82316	0.559857	0.581962	0.810767	0.57058	0.574577	0.539803	0.605503	0.653409	0.64633	0.665109	0.751026	0.753638	0.919299	1.05878	0.698256	0.668576	0.898431	0.915706
0.572794	0.641731	0.736087	0.641858	0.458654	0.459898	0.706498	0.431552	0.58021	0.60272	0.509901	0.536355	0.602503	0.559997	0.527781	0.478471	0.459934	0.480298	0.55337	0.447334	0.596115	0.617959	0.735912	0.878196	0.586872	0.613206	0.751268	0.765713
0.517464	0.6137	0.404446	0.438229	0.399499	0.403714	0.569958	0.365594	0.504381	0.421452	0.440867	0.503306	0.476277	0.5005	0.483029	0.398696	0.409977	0.395226	0.492382	0.358719	0.501731	0.557686	0.763379	0.803395	0.585467	0.601531	0.695838	0.709217
0.499883	0.561214	0.404801	0.496793	0.385852	0.39652	0.490266	0.365288	0.519456	0.440876	0.439402	0.469487	0.439511	0.4486	0.443592	0.347299	0.398315	0.356562	0.448833	0.345551	0.418504	0.511491	0.764205	0.869563	0.633791	0.576854	0.686044	0.699236
0.483996	0.530307	0.421701	0.581028	0.406347	0.411002	0.503759	0.371164	0.529748	0.469405	0.457359	0.472828	0.449055	0.45767	0.44628	0.367329	0.404609	0.359709	0.452114	0.332749	0.500933	0.51568	0.773171	0.829208	0.620974	0.536176	0.671955	0.684876
0.479794	0.53635	0.404396	0.554487	0.389937	0.395833	0.457158	0.352859	0.512419	0.432878	0.478779	0.439352	0.441679	0.44674	0.436647	0.364718	0.39591	0.361599	0.448997	0.319656	0.470964	0.497584	0.865218	0.893455	0.554054	0.521482	0.647012	0.659452
0.461787	0.516108	0.370446	0.481265	0.360314	0.399471	0.449262	0.331064	0.49666	0.415647	0.494562	0.433701	0.438607	0.440812	0.410464	0.363108	0.343702	0.362036	0.457486	0.3163	0.443705	0.511957	0.835903	0.797227	0.566296	0.541551	0.643188	0.655555
0.4723	0.496724	0.352904	0.458937	0.35499	0.411002	0.455423	0.32542	0.495677	0.392554	0.502337	0.450228	0.44145	0.428012	0.39208	0.37048	0.323796	0.358446	0.435649	0.322289	0.44904	0.529934	0.78712	0.628921	0.637021	0.474298	0.620298	0.632226
0.467885	0.50581	0.349424	0.43781	0.346685	0.412998	0.440785	0.315886	0.491569	0.369311	0.488671	0.451327	0.401284	0.411284	0.411739	0.329802	0.308384	0.343413	0.402926	0.33521	0.468437	0.545676	0.750822	0.598449	0.60733	0.46309	0.574639	0.585688
0.495544	0.523416	0.36024	0.463821	0.337873	0.415982	0.425606	0.307741	0.492357	0.366154	0.475105	0.450324	0.412679	0.411086	0.39905	0.343795	0.327723	0.361908	0.404502	0.3515	0.51106	0.563322	0.740049	0.71907	0.587433	0.466357	0.55996	0.570727
0.491122	0.508082	0.347809	0.461484	0.347352	0.433368	0.436464	0.315405	0.511871	0.382112	0.480555	0.472454	0.414861	0.405288	0.378028	0.34124	0.313249	0.364828	0.399185	0.352734	0.544502	0.578144	0.799679	0.769988	0.582819	0.507458	0.564793	0.575653
0.472076	0.481576	0.342516	0.458512	0.346108	0.441014	0.429483	0.31229	0.521613	0.374339	0.460563	0.474264	0.403437	0.39909	0.369402	0.32992	0.285405	0.356812	0.390432	0.351294	0.501474	0.578427	0.823363	0.781453	0.570779	0.504224	0.560737	0.571518
0.46727	0.475308	0.343107	0.457583	0.346979	0.430985	0.432057	0.311496	0.530085	0.348848	0.472331	0.464256	0.397064	0.397278	0.371306	0.335769	0.28755	0.358313	0.390857	0.351719	0.488058	0.594426	0.800329	0.74414	0.555215	0.490741	0.559664	0.570425
0.45877	0.478529	0.340773	0.453817	0.344944	0.442963	0.423624	0.313531	0.522667	0.366243	0.461779	0.478566	0.382515	0.375533	0.357946	0.318238	0.300979	0.354593	0.37586	0.353412	0.467409	0.608851	0.806496	0.736238	0.563798	0.514291	0.578479	0.589602
0.442809	0.463608	0.331275	0.441883	0.341903	0.445506	0.417528	0.313528	0.523756	0.369645	0.456803	0.476364	0.381249	0.374051	0.352313	0.316702	0.310247	0.352809	0.374617	0.352802	0.469096	0.595434	0.800451	0.769942	0.5931	0.495779	0.58777	0.599072
0.447327	0.470486	0.324543	0.425869	0.319344	0.425064	0.388827	0.291026	0.49798	0.344477	0.418899	0.447121	0.376855	0.372966	0.352782	0.315078	0.302145	0.348611	0.371471	0.34764	0.473667	0.579008	0.804343	0.790129	0.520044	0.473598	0.552457	0.56308
0.445165	0.466358	0.3016	0.398162	0.295674	0.402351	0.356851	0.267453	0.469717	0.316004	0.379353	0.420121	0.372625	0.370149	0.354098	0.315773	0.318042	0.353759	0.368075	0.34726	0.462822	0.584824	0.791347	0.741693	0.511566	0.461372	0.546809	0.557323
0.447615	0.471829	0.308478	0.429241	0.290889	0.396172	0.347085	0.263461	0.468018	0.307312	0.373713	0.417107	0.36165	0.359848	0.343856	0.302622	0.318822	0.335386	0.356059	0.341835	0.44453	0.597601	0.742203	0.676313	0.501198	0.459823	0.542425	0.552855
0.438161	0.466193	0.321126	0.458044	0.288962	0.392494	0.346836	0.256441	0.464376	0.305926	0.367788	0.412717	0.35735	0.358462	0.339001	0.295726	0.308802	0.325529	0.350577	0.339362	0.456794	0.560858	0.753698	0.757143	0.518306	0.458799	0.528913	0.539083
0.427283	0.455847	0.314478	0.442662	0.275517	0.379356	0.333019	0.222889	0.418085	0.284058	0.320033	0.42665	0.35372	0.36281	0.340695	0.29787	0.302334	0.324956	0.34797	0.337943	0.461493	0.618187	0.745641	0.770015	0.508131	0.465096	0.531156	0.541369
0.432537	0.461491	0.309602	0.437293	0.273506	0.379256	0.330069	0.224781	0.417753	0.282298	0.31259	0.421071	0.323087	0.34599	0.322949	0.278431	0.288023	0.282354	0.321247	0.335691	0.420095	0.556993	0.732042	0.730179	0.484395	0.466969	0.535877	0.546181
0.437167	0.476702	0.303313	0.434152	0.271233	0.377998	0.323106	0.228515	0.414298	0.278102	0.308184	0.415307	0.29605	0.335589	0.309424	0.26239	0.268577	0.272221	0.301518	0.332756	0.42504	0.571646	0.750649	0.754446	0.515063	0.4508	0.515333	0.525242
0.430781	0.471574	0.296008	0.426173	0.268435	0.376822	0.318482	0.230088	0.411697	0.276184	0.304087	0.415223	0.281891	0.328786	0.30309	0.257054	0.27206	0.280606	0.291644	0.331794	0.42778	0.600412	0.684688	0.718491	0.525695	0.458689	0.52998	0.54017
0.423251	0.469629	0.285172	0.410632	0.26766	0.375476	0.316787	0.228135	0.409873	0.273458	0.301427	0.413511	0.271675	0.327967	0.294198	0.252265	0.272574	0.281178	0.280257	0.326382	0.419238	0.613444	0.645672	0.659007	0.515727	0.443648	0.520134	0.530135
0.403386	0.451092	0.283978	0.40753	0.268624	0.373767	0.316245	0.228252	0.408113	0.271454	0.300161	0.409768	0.266099	0.321497	0.290703	0.247725	0.266931	0.276655	0.273759	0.322098	0.42001	0.620495	0.711518	0.686926	0.441853	0.400314	0.483409	0.492704
0.39009	0.437355	0.287584	0.413384	0.267424	0.372084	0.312467	0.237162	0.406909	0.275123	0.299117	0.411645	0.255283	0.31529	0.284168	0.241062	0.26368	0.277965	0.268327	0.322529	0.425561	0.630609	0.769017	0.849531	0.450308	0.411724	0.489772	0.499189
0.385566	0.432325	0.285074	0.412052	0.264601	0.370068	0.300072	0.238529	0.407044	0.27396	0.302166	0.412284	0.257199	0.319842	0.289115	0.244024	0.274098	0.287095	0.272577	0.321872	0.380401	0.640776	0.801742	0.784699	0.474829	0.428805	0.502715	0.512382
0.384505	0.430344	0.265323	0.387906	0.265597	0.370244	0.305064	0.244512	0.410201	0.279639	0.309107	0.423049	0.278239	0.326679	0.305812	0.254829	0.287057	0.297929	0.286335	0.318331	0.426708	0.628916	0.756901	0.678761	0.479057	0.430201	0.50321	0.512886
0.3825	0.426343	0.162009	0.338329	0.246289	0.350728	0.282843	0.213041	0.396123	0.256404	0.284599	0.391415	0.271138	0.305394	0.28217	0.238263	0.268187	0.309104	0.278498	0.318783	0.427062	0.610756	0.727408	0.609125	0.475899	0.43035	0.500187	0.509804
0.378073	0.424467	0.22118	0.329669	0.231593	0.339912	0.261546	0.194206	0.375165	0.245423	0.26339	0.378722	0.349751	0.305702	0.270172	0.294472	0.315708	0.298088	0.268442	0.321186	0.400404	0.632786	0.755805	0.68132	0.467224	0.435202	0.501901	0.511552
0.354664	0.410386	0.258012	0.362741	0.224471	0.334468	0.253589	0.188883	0.365436	0.23997	0.254268	0.382873	0.309254	0.293278	0.258352	0.260696	0.243527	0.286766	0.259289	0.318629	0.40458	0.63967	0.75226	0.688657	0.463328	0.453598	0.514883	0.524783
0.369126	0.423439	0.251323	0.359761	0.221665	0.331169	0.25419	0.189156	0.367182	0.238262	0.253127	0.386996	0.282741	0.299788	0.275502	0.232506	0.237402	0.295692	0.271303	0.316586	0.432397	0.610879	0.747528	0.703514	0.453296	0.458118	0.529192	0.539367
0.362554	0.415389	0.238389	0.335839	0.220981	0.330219	0.252982	0.19115	0.368616	0.244445	0.252771	0.384611	0.289227	0.290825	0.27076	0.240005	0.24603	0.312687	0.29099	0.314348	0.394001	0.605378	0.822194	0.899865	0.466283	0.459268	0.529777	0.539964
0.357011	0.403753	0.257818	0.369193	0.221508	0.322725	0.253167	0.195613	0.368091	0.245789	0.254361	0.382293	0.304594	0.278591	0.254466	0.253328	0.245097	0.30637	0.289366	0.313267	0.399072	0.596054	0.783541	0.789919	0.471408	0.481899	0.526397	0.536518
0.370294	0.408783	0.261971	0.37755	0.186755	0.289611	0.254715	0.200558	0.349006	0.216556	0.259005	0.349579	0.298711	0.278287	0.249686	0.252601	0.244953	0.296541	0.278897	0.313107	0.395874	0.612598	0.712284	0.722584	0.460187	0.486096	0.523137	0.533196
0.376049	0.415328	0.262419	0.378451	0.221815	0.312454	0.256373	0.205891	0.372216	0.247681	0.264002	0.376169	0.267188	0.276922	0.24836	0.253957	0.249326	0.330834	0.297955	0.303228	0.395529	0.614383	0.704597	0.715321	0.447269	0.453342	0.521013	0.531031
0.376049	0.415328	0.262419	0.378451	0.232568	0.319773	0.256786	0.207221	0.379217	0.257179	0.265247	0.384514	0.267188	0.276922	0.24836	0.253957	0.249326	0.330834	0.297955	0.303228	0.395529	0.614383	0.704597	0.715321	0.447269	0.453342	0.521013	0.531031
0.376049	0.415328	0.262419	0.378451	0.232568	0.319773	0.256786	0.207221	0.379217	0.257179	0.265247	0.384514	0.267188	0.276922	0.24836	0.253957	0.249326	0.330834	0.297955	0.303228	0.395529	0.614383	0.704597	0.715321	0.447269	0.453342	0.521013	0.531031

## Sheet: Sheet3
averaged original cell volume
1.9664e-15
