# Supplementary material for: An Improved Model for Nucleation-Limited Ice Formation in Living Cells during Freezing
Source: PLoS One. 2014 May 22;9(5):e98132. doi: 10.1371/journal.pone.0098132 (PMC4031135; doi:10.1371/journal.pone.0098132)
Supplement: File S1 — Raw data of the normalized cell volume. (ZIP) [file pone.0098132.s002.zip › Normalized cell volume data/60data.xlsx]

## Sheet: Sheet1
T	averaged volume	SEM
272.65	1	0
271.509	0.999548	0.00636404
270.368	1.0186	0.0108888
269.227	1.01521	0.0129398
268.086	0.984608	0.0172582
266.945	0.927308	0.020412
265.804	0.867028	0.0215714
264.663	0.8276	0.0196278
263.522	0.762713	0.0179712
262.381	0.727669	0.018624
261.24	0.698761	0.0206574
260.099	0.662633	0.021476
258.958	0.611248	0.0180249
257.817	0.590082	0.0175152
256.676	0.574267	0.0183871
255.535	0.526257	0.0184989
254.394	0.509169	0.0173726
253.253	0.499275	0.0167722
252.112	0.503705	0.0164138
250.971	0.487581	0.0153146
249.829	0.471167	0.0156926
248.688	0.469674	0.0168004
247.547	0.45944	0.0157669
246.406	0.454259	0.0143401
245.265	0.454119	0.0153797
244.124	0.455002	0.0177749
242.983	0.439827	0.0153419
241.842	0.435208	0.0149579
240.701	0.438953	0.0150782
239.56	0.431798	0.0144257
238.419	0.4222	0.0144584
237.278	0.42627	0.0136992
236.137	0.430485	0.0141467
234.996	0.423016	0.0148686
233.855	0.420692	0.0144761
232.714	0.416643	0.0146445
231.573	0.415419	0.0151413
230.432	0.410591	0.0156804
229.291	0.412826	0.0153062
228.15	0.412826	0.0153062

## Sheet: Sheet2
cell1	cell2	cell3	cell4	cell5	cell6	cell7	cell8	cell9	cell10	cell11	cell12	cell13	cell14	cell15	cell16	cell17	cell18	cell19	cell20	cell21	cell22	cell23	cell24	cell25	cell26	cell27	cell28	cell29	cell30	cell31
1	1	1	1	1	1	1	1	1	1	1	1	1	1	1	1	1	1	1	1	1	1	1	1	1	1	1	1	1	1	1
0.976296	0.914175	0.979724	0.976037	0.976494	0.979873	0.981762	0.96937	0.985535	0.998703	0.994786	0.996123	0.997938	0.992317	1.01901	0.997636	1.03564	1.0756	1.07988	1.07788	1.06194	0.988931	1.01415	1.01326	0.960329	0.988736	1.00672	0.961573	1.00025	0.994521	0.990826
1.03425	0.890979	1.10175	0.94486	0.965162	0.940378	0.98793	1.01831	0.999007	1.06496	1.07666	1.04291	0.963929	0.963947	1.01901	0.993705	0.921984	1.13718	1.0307	0.993566	1.03797	0.98626	1.04816	0.996096	1.05499	0.939202	1.05297	1.04293	1.10459	1.08677	1.13539
1.00181	1.00138	1.04727	0.918414	0.956748	0.89134	1.00949	1.09865	0.98174	1.07347	1.07401	1.04841	0.964667	0.984571	1.01492	0.966121	0.895679	1.12303	1.02326	0.948899	1.04961	0.921683	1.07533	0.989463	1.16439	0.914549	1.04478	0.989405	1.13476	1.01981	1.14397
0.949273	1.0927	0.960779	1.04783	0.978635	0.969065	1.08536	1.07375	0.932621	1.07559	1.05291	1.0352	0.98348	1.05435	0.913582	0.917923	0.870714	1.08599	1.00904	0.916701	1.07375	0.808632	1.09551	0.984554	1.16261	0.863623	0.918193	0.775149	1.06118	0.790559	0.98359
0.885264	1.00227	0.861024	1.13436	0.989399	1.03396	1.1227	1.02079	0.840484	1.0722	0.996273	0.954973	0.90286	1.04381	0.789296	0.901487	0.822609	0.971238	0.851311	0.885105	0.976716	0.799554	1.07436	0.943244	1.01462	0.761134	0.771897	0.699716	1.00134	0.737169	0.885395
0.963652	0.995693	0.915324	1.08961	0.925426	1.04227	1.03784	0.940216	0.859319	1.02977	0.898765	0.898068	0.822999	0.978525	0.680072	0.846314	0.729401	0.767938	0.760613	0.851989	0.804837	0.80046	1.01036	0.861114	0.891183	0.814398	0.65935	0.626098	0.935789	0.698461	0.742017
0.998136	0.990999	0.943098	1.04938	0.816773	0.998957	0.902631	0.812115	0.917529	0.916629	0.779081	0.86625	0.777676	0.878232	0.685469	0.845821	0.74191	0.72251	0.750621	0.802848	0.78946	0.779201	0.942702	0.810848	0.839091	0.776972	0.630058	0.588661	0.87776	0.691374	0.732816
0.964479	0.957596	0.922437	0.894062	0.654529	0.856076	0.772045	0.637527	0.84709	0.845904	0.710465	0.817048	0.723901	0.795239	0.672125	0.715538	0.751187	0.694369	0.732754	0.773402	0.728703	0.768667	0.877032	0.778745	0.811953	0.687479	0.600148	0.545858	0.772325	0.669363	0.666067
0.907544	0.912856	0.870348	0.888034	0.62385	0.838084	0.777008	0.606964	0.836735	0.790863	0.703025	0.788394	0.694319	0.754502	0.609465	0.634915	0.665454	0.625794	0.627369	0.761709	0.706474	0.750997	0.870265	0.764462	0.740186	0.683592	0.572858	0.492483	0.715212	0.663212	0.680767
0.899926	0.873093	0.813389	0.902897	0.605447	0.836475	0.790059	0.589628	0.783668	0.720431	0.649591	0.733225	0.642627	0.69147	0.551127	0.666478	0.595578	0.592301	0.537233	0.750963	0.684117	0.763373	0.921186	0.744174	0.69335	0.66496	0.557188	0.443473	0.66541	0.643241	0.655526
0.887467	0.826455	0.779313	0.844468	0.525033	0.771767	0.735965	0.514119	0.69856	0.666126	0.627539	0.692913	0.590896	0.647472	0.536012	0.576756	0.620722	0.496205	0.518597	0.726066	0.646173	0.781824	0.948677	0.710237	0.679899	0.62631	0.551628	0.422225	0.615644	0.657414	0.619147
0.672972	0.674592	0.654703	0.759467	0.447707	0.697637	0.652331	0.45363	0.651696	0.641508	0.619688	0.663522	0.550581	0.608927	0.523287	0.553063	0.616186	0.491349	0.389284	0.679318	0.617871	0.748849	0.845651	0.685326	0.63005	0.593757	0.548675	0.406677	0.592777	0.681499	0.596108
0.642587	0.667235	0.63926	0.708734	0.421545	0.666151	0.598224	0.440108	0.642066	0.628762	0.610938	0.638783	0.527017	0.572268	0.462277	0.563134	0.623082	0.469171	0.387924	0.652674	0.557	0.676914	0.835805	0.682208	0.594873	0.592728	0.544837	0.400604	0.575381	0.681238	0.58901
0.73993	0.738518	0.686216	0.67528	0.394889	0.61596	0.544873	0.416349	0.589782	0.561141	0.563984	0.607391	0.509371	0.533114	0.498828	0.600129	0.624245	0.402582	0.436885	0.606722	0.405325	0.605652	0.776039	0.653628	0.632731	0.607073	0.543488	0.402806	0.561243	0.676177	0.591934
0.616132	0.694808	0.655022	0.675937	0.422171	0.626325	0.559013	0.432612	0.518686	0.497111	0.490835	0.46541	0.396453	0.415365	0.516919	0.569303	0.548936	0.357421	0.3697	0.527336	0.350837	0.433613	0.697806	0.493874	0.619237	0.562164	0.545013	0.396216	0.571504	0.695901	0.592314
0.630664	0.660534	0.634649	0.630419	0.40459	0.59564	0.516253	0.409657	0.496271	0.460963	0.498371	0.493949	0.426072	0.439197	0.516652	0.575084	0.516803	0.342736	0.351237	0.511444	0.361134	0.386743	0.681342	0.44907	0.615709	0.537799	0.507921	0.382234	0.537001	0.64845	0.565649
0.55276	0.61308	0.598513	0.548935	0.34643	0.524768	0.423722	0.352434	0.481434	0.454689	0.490904	0.510215	0.458972	0.461894	0.514139	0.579291	0.478645	0.31382	0.336496	0.543788	0.39989	0.470464	0.693947	0.553888	0.621314	0.513263	0.541752	0.377002	0.514044	0.674595	0.532445
0.551319	0.596954	0.583331	0.585327	0.396129	0.555369	0.473195	0.402198	0.479399	0.460358	0.495142	0.507427	0.46352	0.464124	0.461886	0.536049	0.57015	0.290487	0.339486	0.501889	0.366083	0.477205	0.669104	0.497956	0.611843	0.53808	0.543058	0.389554	0.534749	0.718084	0.555406
0.543187	0.57876	0.563691	0.590406	0.413957	0.569558	0.467476	0.419903	0.475888	0.468517	0.504693	0.466063	0.431482	0.436788	0.404456	0.534893	0.553913	0.276348	0.374222	0.506993	0.315692	0.436047	0.619281	0.469193	0.607061	0.513305	0.533829	0.377753	0.503201	0.63423	0.524237
0.522802	0.560372	0.542152	0.592846	0.396405	0.559625	0.458841	0.407751	0.441517	0.454736	0.477088	0.412473	0.382332	0.39351	0.426533	0.571237	0.52608	0.266253	0.372824	0.459573	0.317516	0.394747	0.594323	0.434548	0.589635	0.511366	0.525965	0.379511	0.51051	0.640073	0.483022
0.547116	0.556281	0.537004	0.552758	0.368695	0.518249	0.43372	0.382056	0.458608	0.450883	0.48463	0.452108	0.433243	0.434616	0.432828	0.617384	0.61899	0.254413	0.326401	0.422108	0.307107	0.381676	0.555551	0.416267	0.582464	0.495698	0.50938	0.374851	0.502999	0.66128	0.490515
0.474421	0.532192	0.536997	0.513972	0.363642	0.50468	0.422528	0.380592	0.44824	0.449026	0.481987	0.447651	0.442157	0.432882	0.425067	0.609721	0.513511	0.226358	0.353353	0.418543	0.304991	0.389004	0.542935	0.416159	0.581959	0.480848	0.506956	0.369701	0.498596	0.665248	0.508735
0.427046	0.483349	0.504247	0.513311	0.369319	0.524618	0.430773	0.399598	0.429953	0.425903	0.46998	0.42081	0.421301	0.414812	0.422307	0.501922	0.484595	0.269784	0.315843	0.434274	0.339137	0.41926	0.554316	0.427217	0.580778	0.487968	0.525744	0.376519	0.51845	0.678688	0.510194
0.435105	0.500027	0.507541	0.504688	0.367055	0.505311	0.403717	0.391697	0.41598	0.402233	0.432777	0.415841	0.419724	0.412444	0.396824	0.562539	0.489577	0.252831	0.31803	0.450462	0.362575	0.434386	0.552393	0.432057	0.591034	0.491394	0.528617	0.378471	0.510023	0.703061	0.509271
0.428583	0.497715	0.506191	0.524428	0.390319	0.535229	0.450487	0.41199	0.413953	0.401293	0.415279	0.42486	0.434071	0.418878	0.335892	0.600823	0.488748	0.228322	0.320227	0.430644	0.345816	0.385954	0.549234	0.417961	0.585651	0.500914	0.50882	0.378172	0.502333	0.782535	0.489745
0.403251	0.453881	0.490156	0.489574	0.369708	0.512389	0.41385	0.3949	0.428183	0.42439	0.464006	0.431237	0.437582	0.419951	0.367404	0.555807	0.474304	0.222579	0.316997	0.377981	0.314956	0.362209	0.498943	0.378236	0.566528	0.486198	0.50925	0.371926	0.505623	0.665247	0.527393
0.422359	0.44137	0.484836	0.471729	0.3623	0.497259	0.402633	0.389064	0.469592	0.474024	0.542417	0.396746	0.409776	0.405948	0.387088	0.545582	0.473971	0.226179	0.320335	0.382535	0.290013	0.361005	0.498935	0.375042	0.53937	0.456381	0.487881	0.357729	0.480971	0.651309	0.487063
0.424262	0.445484	0.475566	0.470862	0.363212	0.497951	0.404086	0.392728	0.440639	0.438061	0.486001	0.394862	0.413041	0.400881	0.385664	0.58918	0.545014	0.220724	0.340505	0.4138	0.299696	0.371182	0.510112	0.388511	0.548291	0.457752	0.489077	0.36107	0.493436	0.64729	0.498612
0.40198	0.430223	0.460729	0.467844	0.356803	0.50321	0.39292	0.392444	0.405544	0.394793	0.419031	0.388519	0.407038	0.396675	0.375148	0.536888	0.476095	0.213954	0.336056	0.429595	0.338593	0.394428	0.51175	0.403145	0.549657	0.474734	0.501302	0.363237	0.486955	0.658392	0.518054
0.384237	0.417638	0.448267	0.440107	0.347002	0.497418	0.393319	0.379073	0.413652	0.395227	0.41222	0.384634	0.402343	0.396069	0.372704	0.524433	0.460331	0.236356	0.31043	0.396761	0.302329	0.39516	0.506624	0.380828	0.537019	0.454986	0.502105	0.359141	0.47153	0.673169	0.493087
0.379162	0.416431	0.444627	0.446162	0.358983	0.500956	0.406866	0.384745	0.441415	0.415675	0.427692	0.387115	0.41073	0.401259	0.366147	0.531237	0.459706	0.264136	0.299383	0.416782	0.337532	0.385516	0.499774	0.387246	0.531673	0.441773	0.501998	0.357919	0.471235	0.676134	0.46435
0.37578	0.42149	0.444444	0.467245	0.364978	0.503389	0.414079	0.391981	0.422853	0.413133	0.406534	0.401934	0.427699	0.411909	0.302862	0.5305	0.468659	0.2664	0.306941	0.414001	0.354898	0.392163	0.5	0.393433	0.544959	0.476172	0.510361	0.365629	0.490211	0.670972	0.489412
0.336255	0.385734	0.415438	0.456348	0.358898	0.504589	0.40753	0.392801	0.414692	0.408865	0.401557	0.385558	0.415989	0.402738	0.291138	0.524406	0.481148	0.226947	0.322045	0.403194	0.353747	0.390633	0.498473	0.388061	0.539005	0.463658	0.502698	0.360753	0.500877	0.652886	0.52683
0.323276	0.383928	0.406975	0.450873	0.355831	0.509645	0.400434	0.393112	0.415204	0.419955	0.412223	0.381593	0.40671	0.396899	0.348397	0.53206	0.454141	0.218553	0.35125	0.390186	0.343569	0.380035	0.491556	0.378386	0.536315	0.472027	0.497461	0.356166	0.477424	0.664702	0.492579
0.332975	0.377241	0.410462	0.453513	0.357724	0.518871	0.396855	0.392593	0.381825	0.394125	0.407874	0.380427	0.40475	0.397003	0.308265	0.552853	0.462969	0.257429	0.309686	0.383021	0.334064	0.371358	0.483339	0.376097	0.547001	0.463285	0.474632	0.371998	0.480359	0.663344	0.470003
0.337301	0.375177	0.41211	0.43189	0.354072	0.482198	0.391966	0.380256	0.352557	0.369963	0.40255	0.380244	0.405156	0.398956	0.30604	0.532288	0.473589	0.249848	0.301618	0.39578	0.368314	0.387036	0.499973	0.384263	0.555986	0.403584	0.485593	0.402405	0.518913	0.692908	0.445448
0.337301	0.375177	0.41211	0.43093	0.34485	0.480073	0.382237	0.367275	0.352557	0.369963	0.40255	0.380244	0.405156	0.398956	0.279179	0.529179	0.487071	0.247902	0.331184	0.389789	0.311697	0.352618	0.477994	0.37448	0.55643	0.399059	0.486537	0.404277	0.52199	0.695418	0.444134
0.337301	0.375177	0.41211	0.430907	0.343883	0.48001	0.381293	0.366194	0.352557	0.369963	0.40255	0.380244	0.405156	0.398956	0.27578	0.529179	0.502575	0.291818	0.360803	0.389171	0.305858	0.349069	0.475728	0.373471	0.55643	0.399059	0.486537	0.404277	0.52199	0.695418	0.444134
0.337301	0.375177	0.41211	0.430907	0.343883	0.48001	0.381293	0.366194	0.352557	0.369963	0.40255	0.380244	0.405156	0.398956	0.27578	0.529179	0.502575	0.291818	0.360803	0.389171	0.305858	0.349069	0.475728	0.373471	0.55643	0.399059	0.486537	0.404277	0.52199	0.695418	0.444134

## Sheet: Sheet3
averaged original cell volume
1.79047e-15
