# Supplementary material for: An Improved Model for Nucleation-Limited Ice Formation in Living Cells during Freezing
Source: PLoS One. 2014 May 22;9(5):e98132. doi: 10.1371/journal.pone.0098132 (PMC4031135; doi:10.1371/journal.pone.0098132)
Supplement: File S1 — Raw data of the normalized cell volume. (ZIP) [file pone.0098132.s002.zip › Normalized cell volume data/explanation.txt]

This file is the raw data supporting the water transport investigation of HeLa cells

1. "5data.xlsx" refers to water transport of HeLa cells under 5 degree centigrade per minute. The other files is defined as the same format.

2. "Sheet1" contains the temperature (K) and averaged normalized cell volume and its relative Standard error of mean (SEM).

3. "Sheet2" contains the normalized cell volume for all the cells we used. The temperature is the same with "Sheet1".

4. "Sheet3" indicates the averaged original cell volume (m^3). When fitting with the water transport model, the normalized cell volume should multiply this parameter.
