# Supplementary material for: An Improved Model for Nucleation-Limited Ice Formation in Living Cells during Freezing
Source: PLoS One. 2014 May 22;9(5):e98132. doi: 10.1371/journal.pone.0098132 (PMC4031135; doi:10.1371/journal.pone.0098132)
Supplement: File S2 — Raw data of probability of IIF (PIF). (ZIP) [file pone.0098132.s003.zip]

Archive with 7 entries (6 files):
- Probability of IIF data/100data.xlsx
- Probability of IIF data/45data.xlsx
- Probability of IIF data/60data.xlsx
- Probability of IIF data/75data.xlsx
- Probability of IIF data/explanation.txt
- Probability of IIF data/extra_60data.xlsx
- Probability of IIF data/
