# Supplementary material for: An Improved Model for Nucleation-Limited Ice Formation in Living Cells during Freezing
Source: PLoS One. 2014 May 22;9(5):e98132. doi: 10.1371/journal.pone.0098132 (PMC4031135; doi:10.1371/journal.pone.0098132)
Supplement: File S2 — Raw data of probability of IIF (PIF). (ZIP) [file pone.0098132.s003.zip › Probability of IIF data/100data.xlsx]

## Sheet: Sheet1
T	PIF-all
267.55	0.004329
264.65	0.00865801
263.65	0.012987
262.15	0.017316
261.15	0.021645
260.65	0.025974
260.15	0.034632
258.95	0.038961
257.45	0.04329
257.35	0.0519481
257.25	0.0562771
255.95	0.0606061
255.75	0.0692641
255.15	0.0735931
254.95	0.0822511
254.55	0.0865801
254.05	0.0952381
253.75	0.0995671
252.95	0.103896
252.85	0.108225
252.75	0.112554
252.25	0.121212
252.05	0.12987
251.25	0.134199
250.65	0.142857
250.35	0.147186
249.35	0.155844
248.85	0.168831
248.75	0.17316
248.35	0.181818
247.95	0.194805
247.65	0.199134
247.55	0.203463
247.15	0.207792
247.05	0.21645
246.95	0.220779
246.45	0.225108
246.05	0.238095
245.55	0.242424
245.35	0.251082
244.75	0.25974
244.55	0.268398
244.45	0.272727
244.35	0.277056
243.95	0.294372
243.65	0.307359
243.25	0.311688
242.95	0.316017
242.65	0.329004
242.25	0.333333
241.75	0.337662
241.55	0.341991
240.95	0.34632
240.65	0.350649
239.75	0.354978
238.85	0.363636
238.75	0.367965
237.95	0.372294
237.65	0.376623
236.45	0.380952
236.25	0.385281
236.05	0.38961
235.75	0.393939
235.35	0.398268
235.25	0.406926
235.05	0.411255
234.85	0.415584
234.65	0.424242
234.35	0.428571
233.75	0.4329
233.65	0.437229
233.55	0.441558
233.05	0.445887
232.95	0.458874
232.75	0.467532
232.55	0.471861
232.35	0.47619
232.05	0.497835
231.75	0.502165
231.65	0.506494
231.45	0.510823
231.35	0.515152
231.25	0.528139
231.05	0.532468
230.95	0.545455
230.65	0.549784
230.45	0.554113
230.35	0.562771
230.25	0.5671
230.15	0.571429
229.65	0.575758
229.35	0.580087
228.95	0.584416
226.75	0.588745

## Sheet: Sheet2
T	darkening numbers	all numbers
267.55	1	231
264.65	2	231
263.65	3	231
262.15	4	231
261.15	5	231
260.65	6	231
260.15	7	231
258.95	9	231
257.45	10	231
257.35	12	231
257.25	13	231
255.95	15	231
255.75	16	231
255.15	17	231
254.95	18	231
254.55	19	231
254.05	21	231
253.75	23	231
252.95	24	231
252.75	25	231
252.25	26	231
252.05	27	231
251.25	28	231
250.65	30	231
250.35	31	231
248.85	33	231
247.95	34	231
247.65	35	231
247.55	36	231
246.05	37	231
245.35	38	231
244.45	39	231
243.95	40	231
243.65	42	231
242.65	43	231
241.75	44	231
240.65	45	231
237.95	46	231
237.65	47	231
232.05	48	231
231.75	50	231

## Sheet: Sheet3
T	twithicng numbers	all numbers
252.85	1	231
249.35	5	231
248.85	6	231
248.75	7	231
248.35	9	231
247.95	10	231
247.15	11	231
247.05	12	231
246.95	13	231
246.45	14	231
246.05	15	231
245.55	17	231
244.75	19	231
244.55	20	231
244.35	21	231
243.25	23	231
242.95	24	231
242.65	28	231
242.25	30	231
241.55	31	231
240.95	35	231
239.75	37	231
238.85	39	231
238.75	40	231
236.45	41	231
236.25	42	231
236.05	43	231
235.75	44	231
235.35	45	231
235.25	47	231
235.05	48	231
234.85	49	231
234.65	51	231
234.35	52	231
233.75	53	231
233.65	54	231
233.55	55	231
233.05	56	231
232.95	57	231
232.75	59	231
232.55	60	231
232.35	63	231
232.05	64	231
231.65	65	231
231.45	66	231
231.35	67	231
231.25	73	231
231.05	74	231
230.95	76	231
230.65	77	231
230.45	78	231
230.35	80	231
230.25	81	231
230.15	82	231
229.65	83	231
229.35	84	231
228.95	85	231
226.75	86	231
