# Supplementary material for: An Improved Model for Nucleation-Limited Ice Formation in Living Cells during Freezing
Source: PLoS One. 2014 May 22;9(5):e98132. doi: 10.1371/journal.pone.0098132 (PMC4031135; doi:10.1371/journal.pone.0098132)
Supplement: File S2 — Raw data of probability of IIF (PIF). (ZIP) [file pone.0098132.s003.zip › Probability of IIF data/45data.xlsx]

## Sheet: Sheet1
T	PIF-all
263.75	0.00409836
262.95	0.00819672
262.15	0.0122951
261.15	0.0163934
260.95	0.0204918
260.55	0.0245902
260.35	0.0327869
259.55	0.0368852
259.15	0.045082
259.05	0.0491803
258.35	0.0532787
258.25	0.057377
257.95	0.0614754
257.55	0.0655738
257.45	0.0696721
256.65	0.0737705
256.55	0.0860656
256.45	0.0942623
256.25	0.0983607
256.15	0.102459
255.85	0.106557
255.65	0.110656
255.55	0.118852
255.35	0.122951
254.95	0.127049
254.55	0.131148
254.15	0.135246
254.05	0.139344
253.85	0.143443
253.55	0.147541
253.15	0.151639
253.05	0.159836
252.55	0.168033
252.45	0.172131
251.65	0.17623
250.85	0.180328
250.25	0.184426
249.75	0.188525
249.25	0.192623
248.65	0.196721
248.35	0.20082
246.95	0.204918
244.45	0.209016
242.85	0.213115
236.35	0.217213

## Sheet: Sheet2
T	darkening numbers	all numbers
263.75	1	244
262.95	2	244
262.15	3	244
261.15	4	244
260.95	5	244
260.55	6	244
260.35	8	244
259.55	10	244
259.15	11	244
259.05	12	244
258.35	13	244
258.25	14	244
257.95	15	244
257.55	16	244
257.45	17	244
256.65	18	244
256.55	21	244
256.45	23	244
256.25	24	244
256.15	25	244
255.85	26	244
255.65	27	244
255.55	28	244
255.35	29	244
254.95	30	244
254.15	31	244
254.05	32	244
253.85	33	244
253.55	35	244
253.15	36	244
252.55	38	244
252.45	39	244
251.65	40	244
250.85	41	244
250.25	42	244
249.75	43	244
249.25	44	244
248.65	45	244
248.35	46	244
246.95	47	244
244.45	48	244
242.85	49	244

## Sheet: Sheet3
T	twithicng numbers	all numbers
255.55	1	244
254.55	2	244
253.05	3	244
236.35	4	244
