# Supplementary material for: An Improved Model for Nucleation-Limited Ice Formation in Living Cells during Freezing
Source: PLoS One. 2014 May 22;9(5):e98132. doi: 10.1371/journal.pone.0098132 (PMC4031135; doi:10.1371/journal.pone.0098132)
Supplement: File S2 — Raw data of probability of IIF (PIF). (ZIP) [file pone.0098132.s003.zip › Probability of IIF data/60data.xlsx]

## Sheet: Sheet1
T	PIF-all
264.65	0.00381679
264.55	0.00763359
263.85	0.0114504
263.55	0.0152672
261.15	0.019084
261.05	0.0229008
260.75	0.0267176
260.35	0.0305344
259.95	0.0419847
259.55	0.0496183
259.25	0.0534351
259.05	0.0648855
258.75	0.0687023
258.65	0.0763359
258.45	0.0839695
258.35	0.0877863
258.05	0.0916031
257.65	0.0954198
257.05	0.0992366
256.95	0.103053
256.75	0.10687
256.65	0.110687
256.45	0.114504
256.35	0.118321
256.25	0.122137
256.15	0.133588
256.05	0.145038
255.85	0.152672
255.65	0.156489
254.95	0.164122
254.85	0.171756
254.65	0.175573
254.35	0.179389
254.15	0.187023
253.95	0.194656
253.85	0.198473
253.75	0.20229
253.55	0.206107
253.15	0.209924
253.05	0.217557
252.95	0.221374
252.65	0.225191
252.35	0.229008
251.95	0.236641
251.75	0.240458
251.45	0.244275
251.35	0.248092
251.05	0.251908
250.65	0.255725
250.55	0.259542
250.45	0.267176
250.25	0.270992
250.05	0.282443
249.15	0.28626
248.75	0.290076
248.55	0.29771
248.35	0.301527
248.05	0.305344
247.65	0.312977
246.55	0.320611
245.65	0.324427
245.25	0.328244
244.85	0.332061
244.15	0.335878
243.95	0.339695
243.75	0.354962
242.25	0.358779
242.05	0.362595
241.75	0.366412
241.35	0.370229
240.95	0.374046
239.15	0.377863
239.05	0.381679
238.15	0.385496
232.35	0.389313
230.35	0.39313

## Sheet: Sheet2
T	darkening numbers	all numbers
264.65	1	262
264.55	2	262
263.85	3	262
263.55	4	262
261.15	5	262
261.05	6	262
260.75	7	262
260.35	8	262
259.95	11	262
259.55	13	262
259.25	15	262
259.05	17	262
258.75	18	262
258.65	20	262
258.45	22	262
258.35	23	262
258.05	24	262
257.65	25	262
257.05	26	262
256.95	27	262
256.75	28	262
256.65	29	262
256.45	31	262
256.35	34	262
256.25	35	262
256.15	37	262
256.05	38	262
255.85	40	262
255.65	41	262
254.95	43	262
254.85	45	262
254.65	46	262
254.35	47	262
254.15	49	262
253.95	51	262
253.85	52	262
253.75	53	262
253.55	54	262
253.15	55	262
253.05	57	262
252.95	58	262
252.65	59	262
251.95	61	262
251.75	62	262
251.45	63	262
251.35	64	262
251.05	65	262
250.55	66	262
250.45	68	262
250.25	69	262
250.05	72	262
249.15	73	262
248.75	74	262
248.55	75	262
248.35	77	262
247.65	79	262
246.55	80	262
245.25	81	262
244.15	82	262
243.95	83	262
243.75	86	262
242.25	87	262
241.75	88	262
241.35	89	262
240.95	90	262
239.15	91	262
239.05	92	262
238.15	93	262

## Sheet: Sheet3
T	twithicng numbers	all numbers
252.35	1	262
250.65	2	262
250.05	3	262
248.05	4	262
245.65	5	262
244.85	6	262
243.75	7	262
242.05	8	262
232.35	9	262
230.35	10	262
