# Supplementary material for: An Improved Model for Nucleation-Limited Ice Formation in Living Cells during Freezing
Source: PLoS One. 2014 May 22;9(5):e98132. doi: 10.1371/journal.pone.0098132 (PMC4031135; doi:10.1371/journal.pone.0098132)
Supplement: File S2 — Raw data of probability of IIF (PIF). (ZIP) [file pone.0098132.s003.zip › Probability of IIF data/75data.xlsx]

## Sheet: Sheet1
T	PIF-all
264.15	0.00606061
260.65	0.0121212
260.45	0.0181818
258.55	0.0242424
258.25	0.030303
257.75	0.0363636
257.65	0.0424242
257.15	0.0484848
255.85	0.0545455
255.55	0.0606061
254.95	0.0666667
254.75	0.0969697
254.55	0.10303
254.15	0.109091
253.75	0.115152
253.65	0.121212
253.35	0.133333
253.25	0.139394
253.15	0.145455
252.35	0.151515
251.85	0.163636
251.65	0.169697
251.55	0.181818
251.25	0.187879
250.65	0.206061
250.55	0.212121
250.45	0.230303
250.25	0.236364
250.05	0.242424
249.85	0.248485
249.75	0.254545
249.25	0.260606
248.55	0.266667
248.45	0.272727
247.95	0.284848
247.75	0.290909
247.65	0.29697
247.35	0.30303
247.15	0.315152
246.95	0.321212
246.85	0.327273
245.85	0.339394
244.25	0.345455
242.65	0.351515
242.35	0.357576
242.05	0.363636
241.25	0.369697
238.85	0.381818
237.15	0.387879
236.95	0.393939
236.85	0.4
236.35	0.406061
231.65	0.418182
228.65	0.424242

## Sheet: Sheet2
T	darkening numbers	all numbers
264.15	1	165
260.65	2	165
260.45	3	165
258.55	4	165
258.25	5	165
257.75	6	165
257.65	7	165
257.15	8	165
255.85	9	165
255.55	10	165
254.95	11	165
254.75	16	165
254.55	17	165
254.15	18	165
253.75	19	165
253.65	20	165
253.35	22	165
253.25	23	165
253.15	24	165
251.85	27	165
251.65	28	165
251.55	30	165
251.25	31	165
250.65	33	165
250.55	34	165
250.45	36	165
250.25	37	165
250.05	38	165
249.85	39	165
249.75	40	165
249.25	41	165
248.55	42	165
248.45	43	165
247.95	44	165
247.65	45	165
247.35	46	165
247.15	48	165
246.95	49	165
246.85	51	165
245.85	52	165
244.25	53	165
242.65	54	165
237.15	55	165
236.95	57	165
228.65	58	165

## Sheet: Sheet3
T	twithicng numbers	all numbers
252.35	1	165
251.55	2	165
247.95	3	165
247.75	4	165
245.85	5	165
242.35	6	165
242.05	7	165
241.25	8	165
238.85	9	165
236.85	10	165
236.35	11	165
231.65	12	165
