# Supplementary material for: An Improved Model for Nucleation-Limited Ice Formation in Living Cells during Freezing
Source: PLoS One. 2014 May 22;9(5):e98132. doi: 10.1371/journal.pone.0098132 (PMC4031135; doi:10.1371/journal.pone.0098132)
Supplement: File S2 — Raw data of probability of IIF (PIF). (ZIP) [file pone.0098132.s003.zip › Probability of IIF data/explanation.txt]

This file is the raw data supporting the probability of IIF (PIF) investigation of HeLa cells

1. "45data.xlsx" refers to PIF of HeLa cells under 45 degree centigrade per minute. The other files are defined as the same format.

2. "extra_60data.xlsx" refers to the extra experiments we did.

3. "Sheet1" contains the temperature (K) and PIF-all.

4. "Sheet2" contains the temperature (K) where the darkening IIF occur, the darkening IIF accumulative numbers at this temperature and overall cell numbers we counted.

5. "Sheet3" contains the temperature (K) where the twitching IIF occur, the twitching IIF accumulative numbers at this temperature and overall cell numbers we counted.
