# Supplementary material for: An Improved Model for Nucleation-Limited Ice Formation in Living Cells during Freezing
Source: PLoS One. 2014 May 22;9(5):e98132. doi: 10.1371/journal.pone.0098132 (PMC4031135; doi:10.1371/journal.pone.0098132)
Supplement: File S2 — Raw data of probability of IIF (PIF). (ZIP) [file pone.0098132.s003.zip › Probability of IIF data/extra_60data.xlsx]

## Sheet: Sheet1
T	PIF-all
272.65	0
268.117	0
263.583	0
259.05	0
258.05	0.0166667
257.35	0.0333333
257.15	0.05
256.95	0.05
256.55	0.0666667
256.45	0.0833333
255.95	0.1
255.65	0.116667
254.95	0.133333
254.55	0.15
254.15	0.166667
253.75	0.183333
252.55	0.216667
252.45	0.266667
251.75	0.283333
251.35	0.3
250.25	0.316667
249.85	0.333333
249.35	0.35
248.95	0.366667
248.55	0.383333
246.55	0.4
243.75	0.416667
235.55	0.433333
234.05	0.45
233.55	0.466667
230.55	0.483333
229.55	0.483333
226.582	0.483333
223.613	0.483333
220.645	0.483333
217.676	0.483333
214.708	0.483333
211.739	0.483333
208.771	0.483333
205.803	0.483333
202.834	0.483333
199.866	0.483333
196.897	0.483333
193.929	0.483333
190.961	0.483333
187.992	0.483333
185.024	0.483333
182.055	0.483333
179.087	0.483333
176.118	0.483333
173.15	0.483333
